# Supplementary material for: A novel lncRNA, LUADT1, promotes lung adenocarcinoma proliferation via the epigenetic suppression of p27
Source: Cell Death Dis. 2015 Aug 20;6(8):e1858–. doi: 10.1038/cddis.2015.203 (PMC4558496; doi:10.1038/cddis.2015.203)
Supplement: Supplementary Table S2 [file cddis2015203x2.xls]

## Sheet: PCR Primers
Primers used for Real-Time PCR
Name	Forward(5'-3')	Reverse(5'-3')
b-actin	GAAATCGTGCGTGACATTAA	AAGGAAGGCTGGAAGAGTG
AFAP1-AS1	TCGCTCAATGGAGTGACGGCA	CGGCTGAGACCGCTGAGAACTT
PIK3CD-AS2	GGGATCATAAATGCTTGCTGTT	CGTATTAGTTACTGGTTGCTGTT
AC093850.2	CAGCACCTCTTCCTTAAAGTAG	GATAGTTCAGTCTTCATTGTCCTT
PLAC2	AGATGACAGTGGCTGGAGTTGTCA	TGTGGCCCAAACTCAGGGATACAT
RP3-323P13.2	AAGAGTCACCAAGAGGAACATC	AAGGCATCAGGAAGGTCTATTG
LUADT1	TTTCCGTTCAGCAAATCCACAC	TTAGGTCCAGCACTGTTATCCA
P15	GGACTAGTGGAGAAGGTGCG	GGGCGCTGCCCATCATCATG
P16	CACCGAATAGTTACGGTCGG	GCACGGGTCGGGTGAGAGTG
P21	AGACCATGTGGACCTGTCACTG	GTTTGGAGTGGTAGAAATCTGTC
P27	TGCAACCGACGATTCTTCTACTCAA	CAAGCAGTGATGTATCTGATAAACAAGG
SUZ12	AGGCTGACCACGAGCTTTTC	GGTGCTATGAGATTCCGAGTTC
RNA U1	GGGAGATACCATGATCACGAAGGT	CCACAAATTATGCAGTCGAGTTTCCC
CHIP Primers
Name	Forward(5'-3')	Reverse(5'-3')
P27-1#	CCGCGTCTACTCCTGGCTA	GCAGTGGGCAATGGTTCG
P27-2#	CGTTTGGCTAGTTTGTTTGTCTT	TACTGCTGCCAACAAACCTG
FISH Probe sequence (5'-3')
LUADT1	CAAGCGATTCTGCTGCCTCAGCCTCCCGAGTAGC

## Sheet: siRNAs
Name	sense(5'-3')	antisense(5'-3')
LUADT1-1#	CACGAGCUCAAGAUAUCAATT	UUGAUAUCUUGAGCUCGUGTT
LUADT1-2#	GGUUGCAACACACUACUAATT	UUAGUAGUGUGUUGCAACCTT
SUZ12	GUACCUGACUAGUCGCAGAAG	CAUGGACUGAUCAGCGUCUUC
