# Supplementary material for: A novel lncRNA, LUADT1, promotes lung adenocarcinoma proliferation via the epigenetic suppression of p27
Source: Cell Death Dis. 2015 Aug 20;6(8):e1858–. doi: 10.1038/cddis.2015.203 (PMC4558496; doi:10.1038/cddis.2015.203)
Supplement: Supplementary Table S4 [file cddis2015203x4.xls]

## Sheet: lncRNA_Upregulation
Database_ID	lncRNA_ID	p-value	FCAbsolute	regulation	Transcripts_Ensemble_68	Gene_Ensemble_68	Lnc-Length	Chrosome	Strand	Start	End
NR_026892	RNA38185	1.23147e-05	8.14129	up	ENST00000505447	ENSG00000196526	6795	4	+	7755816	7780654
ENST00000431729	RNA37415	1.81068e-05	9.67835	up	ENST00000431729	ENSG00000227925	424	1	-	222001007	222014008
uc002zxz.2	RNA47152	0.000186904	13.6399	up	ENST00000437086	ENSG00000099953	1819	22	+	24123379	24126502
uc002zxy.2	RNA46247	0.000191308	12.4312	up	ENST00000437086	ENSG00000099953	2071	22	+	24115035	24126502
uc010itb.1	RNA48944	0.000224366	3.3016	up	ENST00000502337	ENSG00000188242	1294	5	-	470932	473080
uc001veu.2	RNA49904	0.000231064	3.63046	up	ENST00000462427	ENSG00000176124	1032	13	+	50989224	51107996
ENST00000454935	RNA35282	0.000236659	3.23396	up	ENST00000454935	ENSG00000235823	2552	10	+	102133371	102143125
ENST00000435810	RNA35638	0.000375243	4.91656	up	ENST00000435810	ENSG00000236627	1123	6	+	166167676	166189268
XLOC_008317	RNA165930	0.000553975	5.5681	up			274	Y	-	8557111	8559482
EvoFold_40450	RNA96552	0.000569519	6.4018	up			228	16	-	52494363	52494590
ENST00000421147	RNA37189	0.000614577	4.98241	up	ENST00000421147	ENSG00000228437	456	1	+	222139682	222156485
NR_024377	RNA38199	0.000665882	4.22467	up	ENST00000400465	ENSG00000088340	6580	20	-	34146506	34195484
ENST00000534914	RNA177074	0.000680699	3.24064	up	ENST00000534914	ENSG00000153363	430	1	+	211556144	211570206
uc001qhs.2	RNA46687	0.000695064	7.2759	up	ENST00000532886	ENSG00000255545	1947	11	+	134306628	134375017
XLOC_008583	RNA158786	0.000721217	3.1694	up	ENST00000454935	ENSG00000235823	2488	10	+	102133332	102154988
uc001dqu.2	RNA48832	0.000751699	3.57061	up	ENST00000432162	ENSG00000224081	1328	1	-	95123089	95285834
uc010cwk.2	RNA48760	0.00087958	4.22808	up	ENST00000523371	ENSG00000073605	1348	17	-	38060849	38073574
uc010lhn.1	RNA49470	0.000894481	7.27417	up	ENST00000480291	ENSG00000169894	1147	7	+	100608728	100611111
ENST00000428156	RNA177626	0.000944869	3.43792	up	ENST00000428156	ENSG00000213981	2190	2	-	171496883	171551884
uc003yud.2	RNA46474	0.000963873	5.118	up			2005	8	+	134225275	134241569
uc001edz.1	RNA51442	0.00103595	9.63383	up	ENST00000486485	ENSG00000188761	525	1	-	114424394	114430169
ENST00000412445	RNA36437	0.00127379	11.2413	up	ENST00000412445	ENSG00000238042	606	1	-	222086989	222151865
ENST00000550019	RNA177164	0.00141553	5.28692	up	ENST00000550019	ENSG00000257924	541	12	+	47747536	47763718
BC034611	RNA34701	0.00148068	3.23036	up	ENST00000481368	ENSG00000197989	1606	1	-	28905051	28908175
RNZ4132	RNA59478	0.00149039	3.23591	up			418	1	+	205488161	205488578
uc010cwm.2	RNA49354	0.00152448	3.9388	up	ENST00000522564	ENSG00000073605	1179	17	-	38060849	38073574
ENST00000433576	RNA36136	0.00158545	20.0932	up	ENST00000433576	ENSG00000238042	721	1	-	222054322	222092054
NR_036484	RNA39123	0.00171039	11.0691	up	ENST00000428449	ENSG00000230316	2654	7	+	121943711	121950131
uc001fii.2	RNA50183	0.00198115	4.06038	up	ENST00000467134	ENSG00000185499	959	1	-	155158301	155162700
uc009wpu.2	RNA50122	0.00211305	4.08928	up	ENST00000467134	ENSG00000185499	978	1	-	155158301	155162700
uc001oye.2	RNA44820	0.00225985	3.31109	up	ENST00000570598	ENSG00000261910	2676	11	+	76915120	76926286
uc001fih.2	RNA50287	0.00237241	4.13747	up	ENST00000467134	ENSG00000185499	932	1	-	155158301	155162700
ENST00000419921	RNA36017	0.00239375	9.67142	up	ENST00000419921	ENSG00000234380	768	21	+	36118133	36120664
RNZ8454	RNA60958	0.00307981	5.57574	up			278	12	+	17101791	17102068
XLOC_014268	RNA162577	0.00320121	4.93414	up			735	22	+	46533091	46539488
uc003vkf.1	RNA49923	0.00345686	8.78473	up	ENST00000428449	ENSG00000230316	1028	7	+	121946185	121950131
uc003tif.1	RNA47073	0.00358527	4.50029	up	ENST00000322220	ENSG00000181211	1840	7	+	43157494	43202786
uc002cwa.1	RNA46175	0.00371037	6.13413	up	ENST00000573042	ENSG00000262468	2094	16	-	4295825	4303790
uc001aaz.2	RNA48001	0.0037114	3.11389	up	ENST00000414273	ENSG00000237973	1585	1	+	566461	568045
RNZ23211	RNA61493	0.00417231	3.45061	up			266	3	+	70899092	70899357
uc002sun.1	RNA44555	0.00458377	3.00153	up			2842	2	+	95963071	95971502
NONE	RNA33834	0.00477929	3.10305	up	ENST00000397381	ENSG00000214049	1442	19	+	15939756	15946230
XLOC_003653	RNA163325	0.00585124	4.01519	up			849	4	+	115602946	115611114
RNZ12836	RNA59382	0.00585778	4.26642	up			462	15	+	70391559	70392020
RNZ14674	RNA61347	0.00601636	3.35931	up			270	17	+	1924184	1924453
uc003tfl.2	RNA44444	0.0065427	3.29129	up			2914	7	+	37723378	37875460
uc010adn.1	RNA50251	0.00668028	3.60859	up	ENST00000463474	ENSG00000176124	941	13	+	50656413	51102200
uc010ayo.1	RNA49306	0.00717047	4.85593	up	ENST00000424208	ENSG00000224078	1190	15	+	25442574	25459165
NR_036575	RNA41008	0.00813437	6.52193	up			688	19	-	18360759	18366229
ENST00000458624	RNA174903	0.00817716	3.7931	up	ENST00000424460	ENSG00000229970	430	7	+	8301862	8302451

## Sheet: lncRNA_Downregulation
Database_ID	lncRNA_ID	p-value	FCAbsolute	regulation	Transcripts_Ensemble_68	Gene_Ensemble_68	Lnc-Length	Chrosome	Strand	Start	End
NR_024065	RNA39607	2.31744e-08	3.14324	down	ENST00000437047	ENSG00000224884	2114	3	+	8613467	8615580
NR_033781	RNA38128	1.89264e-06	3.00666	down			8698	1	+	120106502	120115199
uc001ikn.1	RNA45671	8.50044e-05	3.89343	down			2277	10	-	11113504	11140438
HIT000342068.6	RNA54870	0.000103298	3.82491	down	ENST00000470795	ENSG00000163710	284	3	-	142536961	142537244
NR_027350	RNA38332	0.000121416	4.30661	down			5019	13	+	92000073	92006829
ENST00000537250	RNA177237	0.000141964	3.03051	down	ENST00000537250	ENSG00000250748	691	12	-	65860599	66035978
U85992	RNA34636	0.000176494	5.85513	down			1700	7	+	33972429	33974129
AL117656	RNA34291	0.00020062	3.63402	down			2304	5	-	54717353	54719628
XLOC_001474	RNA161481	0.000214293	3.29341	down			219	2	+	54659979	54661074
RNZ23797	RNA63567	0.000227824	4.52033	down			225	3	+	117315445	117315669
NR_036466	RNA39266	0.000250856	3.00938	down	ENST00000427111	ENSG00000237248	2470	12	+	9392598	9395645
XLOC_008730	RNA158570	0.000343443	4.17196	down			1616	10	-	10825866	10837007
uc009wav.2	RNA46025	0.000364541	3.51078	down			2139	1	+	67218139	67244729
XLOC_002040	RNA161408	0.000366118	3.76367	down			1432	2	-	30515649	30523357
EvoFold_20316	RNA96229	0.000366966	3.10106	down	ENST00000451264	ENSG00000225792	326	7	+	26411765	26412090
RNZ4669	RNA63570	0.000370881	4.60956	down			225	10	+	15570598	15570822
NR_002804	RNA39480	0.000403777	3.75024	down			2232	19	+	51670584	51676780
uc001djd.2	RNA43399	0.000406754	5.70666	down	ENST00000472937	ENSG00000137941	3893	1	-	84335058	84464833
XLOC_002770	RNA162825	0.000411425	3.7802	down			960	3	+	116958057	116963238
RNZ8518	RNA63329	0.000420539	3.18376	down			230	12	+	23712325	23712554
uc004dpc.1	RNA46481	0.000426018	4.66563	down			2002	X	-	50331931	50333932
uc001vkn.1	RNA46348	0.000441234	3.66897	down			2042	13	+	78393076	78482178
ENST00000418372	RNA37246	0.000461562	3.05741	down	ENST00000418372	ENSG00000233117	447	10	-	4285141	4285981
RNZ33715	RNA61531	0.000468452	3.02503	down			265	9	+	17323547	17323811
XLOC_000508	RNA158307	0.000476444	3.07313	down			1516	1	+	193273874	193335083
RNZ4509	RNA64257	0.000510017	5.10214	down			206	1	+	243722157	243722362
uc002kol.1	RNA46623	0.000526698	8.46485	down			1962	18	-	10244400	10247598
XLOC_002772	RNA162827	0.000530687	7.34797	down			478	3	+	117376775	117381146
NR_024411	RNA40792	0.000577756	6.35687	down	ENST00000441855	ENSG00000229240	932	10	-	10976902	10994126
uc001tez.1	RNA49836	0.000594127	3.88155	down	ENST00000548886	ENSG00000255794	1048	12	+	97886238	97954476
ENST00000415561	RNA177718	0.000595385	4.54716	down	ENST00000415561	ENSG00000237298	440	2	+	179402113	179403631
ASO1865	RNA58802	0.000646379	6.85029	down	ENST00000582038	ENSG00000266413	1956	2	+	179641652	179644689
ENST00000328344	RNA36803	0.000650091	4.34385	down	ENST00000328344	ENSG00000182586	531	21	+	46654266	46678645
RNZ12639	RNA64848	0.000680709	3.92172	down			201	15	+	61330498	61330698
HIT000218012.9	RNA55238	0.000699215	3.31752	down			236	5	-	9361863	9362098
uc003qek.1	RNA45103	0.000705816	4.47946	down			2518	6	+	134216640	134219157
RNZ29092	RNA64932	0.000711975	3.1471	down			201	6	+	35570119	35570319
uc010glh.1	RNA46918	0.000733814	4.02972	down	ENST00000460679	ENSG00000154721	1884	21	+	27011588	27087235
RNZ25000	RNA61050	0.000738979	3.62849	down			277	4	+	20319648	20319924
uc001qwm.2	RNA49589	0.000750696	6.51613	down	ENST00000535631	ENSG00000150045	1116	12	+	9980076	9997601
XLOC_004175	RNA163502	0.000812508	6.7483	down			212	4	-	176157750	176159457
RNZ5407	RNA60258	0.000812969	3.80903	down			312	10	+	97238811	97239122
uc003ejj.2	RNA50305	0.00082468	7.93186	down	ENST00000488425	ENSG00000244215	927	3	-	127041150	127109513
uc002jhz.2	RNA48512	0.000856724	3.68707	down	ENST00000524231	ENSG00000154263	1428	17	-	67144147	67146580
ENST00000506149	RNA176138	0.000877398	3.05131	down	ENST00000506149	ENSG00000248896	822	8	+	10586823	10622233
uc003peu.3	RNA45437	0.000917241	3.02174	down			2365	6	-	69342555	69344919
NR_023938	RNA38145	0.000920942	3.55369	down	ENST00000556728	ENSG00000227051	7492	14	+	96505661	96560135
RNZ7780	RNA59907	0.000922447	3.04611	down			340	11	+	118476144	118476483
uc002ttr.2	RNA47628	0.000931535	3.10932	down	ENST00000424510	ENSG00000233729	1684	2	+	133673155	133689065
uc009wau.2	RNA45357	0.000937432	3.2408	down			2394	1	+	67218139	67244729

## Sheet: mRNA_Upregulation
PrimaryAccession	GeneSymbol	p-value	FCAbsolute	regulation	GenomicCoordinates	Cytoband
ENST00000420498		4.93201e-05	2.9493	up	chr1:161123608-161123550	hs|1q23.3
NM_178865	SERINC2	6.49905e-05	5.19276	up	chr1:31902305-31902364	hs|1p35.2
NM_000511	FUT2	7.94633e-05	6.43034	up	chr19:49208861-49208920	hs|19q13.33
NM_001040058	SPP1	8.47103e-05	37.6521	up	chr4:88903920-88903979	hs|4q22.1
NR_026892	AFAP1-AS1	0.000116483	13.4173	up	chr4:7779901-7779960	hs|4p16.1
NM_030958	SLCO5A1	0.000123413	6.66309	up	chr8:70585075-70585016	hs|8q13.3
NM_152325	C13orf26	0.000151323	5.69668	up	chr13:31543163-31549021	hs|13q12.3
NM_004968	ICA1	0.000152003	2.53443	up	chr7:8153625-8153566	hs|7p21.3
NM_173076	ABCA12	0.00018292	4.42376	up	chr2:215796336-215796277	hs|2q35
ENST00000366873		0.000184425	5.4716	up	chr1:223805100-223805041	hs|1q41
NM_012261	C20orf103	0.000195064	7.30994	up	chr20:9511041-9511100	hs|20p12.2
NM_018414	ST6GALNAC1	0.000205032	7.66393	up	chr17:74621170-74621111	hs|17q25.1
NM_000149	FUT3	0.000205616	3.72757	up	chr19:5843151-5843092	hs|19p13.3
NM_020387	RAB25	0.000232488	3.90483	up	chr1:156038135-156038194	hs|1q22
NM_014448	ARHGEF16	0.00023854	3.29506	up	chr1:3397479-3397538	hs|1p36.32
NM_025130	HKDC1	0.000253828	4.60166	up	chr10:71026958-71027017	hs|10q22.1
NM_001322	CST2	0.000257505	22.6579	up	chr20:23807162-23807103	hs|20p11.21
NM_004751	GCNT3	0.000287455	26.9191	up	chr15:59911364-59911423	hs|15q22.2
NM_015488	PNKD	0.000303348	2.57326	up	chr2:219210607-219210666	hs|2q35
NM_000493	COL10A1	0.000323938	19.8735	up	chr6:116441120-116441061	hs|6q22.1
NR_024158	LOC25845	0.00033276	2.8712	up	chr5:470888-470829	hs|5p15.33
NM_005515	MNX1	0.000353786	3.00099	up	chr7:156797714-156797655	hs|7q36.3
NR_029454	LOC440335	0.00039339	4.7004	up	chr16:4845788-4845847	hs|16p13.3
NM_015720	PODXL2	0.000437768	6.34133	up	chr3:127390371-127390430	hs|3q21.3
ENST00000321276	SGPP2	0.000459588	4.2106	up	chr2:223425440-223425499	hs|2q36.1
NM_001014446	OCIAD2	0.000479667	4.35973	up	chr4:48887525-48887466	hs|4p11
NM_005558	LAD1	0.000481129	6.62091	up	chr1:201350401-201350342	hs|1q32.1
NM_001135240	C1orf226	0.000498355	3.06128	up	chr1:162353222-162353281	hs|1q23.3
NM_014353	RAB26	0.000525864	6.86011	up	chr16:2204081-2204140	hs|16p13.3
NM_003786	ABCC3	0.000528451	11.755	up	chr17:48768701-48768760	hs|17q21.33
NM_152386	SGPP2	0.000541449	5.68333	up	chr2:223423534-223423593	hs|2q36.1
NM_001143962	CAPN8	0.000556482	5.9237	up	chr1:223722730-223718652	hs|1q41
NM_017904	TTC22	0.000573112	2.82031	up	chr1:55251801-55251742	hs|1p32.3
NM_001044392	MUC1	0.000645424	3.87613	up	chr1:155162034-155161975	hs|1q22
NM_015720	PODXL2	0.000650448	6.91233	up	chr3:127381094-127381153	hs|3q21.3
NM_001144070	ABCC3	0.00065418	8.74795	up	chr17:48745220-48745279	hs|17q21.33
NM_003633	ENC1	0.000664172	4.02433	up	chr5:73924314-73924255	hs|5q13.3
ENST00000480291		0.000682139	7.58658	up	chr7:100610746-100610805	hs|7q22.1
NM_001037175	SUSD4	0.000696497	5.96202	up	chr1:223441938-223441879	hs|1q41
NR_024377	FER1L4	0.000698451	4.08491	up	chr20:34146579-34146520	hs|20q11.22
NM_001146188	TOX3	0.000732953	11.4004	up	chr16:52472865-52472806	hs|16q12.1
NM_024780	TMC5	0.000735574	2.56623	up	chr16:19509448-19509507	hs|16p12.3
NM_014211	GABRP	0.000786313	11.142	up	chr5:170240453-170240512	hs|5q35.1
NM_181310	IL22RA2	0.000798023	14.8413	up	chr6:137476208-137476149	hs|6q23.3
NM_004968	ICA1	0.000818865	2.50431	up	chr7:8198223-8198164	hs|7p21.3
NM_002031	FRK	0.000823313	3.92812	up	chr6:116263245-116263186	hs|6q22.1
NM_004004	GJB2	0.000850184	19.8493	up	chr13:20761974-20761915	hs|13q12.11
BC022036	LOC401497	0.000853385	6.06327	up	chr9:30388993-30388934	hs|9p21.1
NM_001898	CST1	0.000910533	17.2949	up	chr20:23731379-23731320	hs|20p11.21
NM_173598	KSR2	0.000912206	2.73093	up	chr12:117962920-117962861	hs|12q24.22

## Sheet: mRNA_Downregulation
PrimaryAccession	GeneSymbol	p-value	FCAbsolute	regulation	GenomicCoordinates	Cytoband
NM_145004	ADAM32	6.51998e-06	4.90837	down	chr8:39022579-39022638	hs|8p11.22
NM_182643	DLC1	8.73424e-06	4.33976	down	chr8:12941781-12941722	hs|8p22
NM_145728	SYNM	9.44693e-06	3.72579	down	chr15:99675380-99675439	hs|15q26.3
NM_017637	BNC2	1.09699e-05	3.70069	down	chr9:16435701-16435642	hs|9p22.3
NM_145699	APOBEC3A	1.20211e-05	3.94749	down	chr22:39359092-39359151	hs|22q13.1
NM_175861	TMTC1	1.4142e-05	3.75559	down	chr12:29653922-29653863	hs|12p11.22
NM_139246	TSTD2	2.1061e-05	2.60175	down	chr9:100362808-100362749	hs|9q22.33
NM_152271	LONRF1	2.62467e-05	2.62916	down	chr8:12580188-12580129	hs|8p23.1
NM_177444	PPFIBP1	2.68424e-05	2.68654	down	chr12:27731136-27786317	hs|12p11.23
NM_022462	HIF3A	3.02623e-05	2.89094	down	chr19:46846381-46846440	hs|19q13.32
BC046381	LOC439950	3.63686e-05	3.79151	down	chr10:11113566-11113507	hs|10p14
NM_031850	AGTR1	3.87885e-05	6.2351	down	chr3:148460067-148460126	hs|3q24
NM_000684	ADRB1	5.52237e-05	5.84196	down	chr10:115806608-115806667	hs|10q25.3
ENST00000256969	C12orf39	6.37454e-05	8.78267	down	chr12:21684967-21685026	hs|12p12.1
NM_032470	TNXB	6.44657e-05	3.38371	down	chr6:32009022-32008964	hs|6p21.33
NM_001161404	LIMS2	6.53342e-05	4.63401	down	chr2:128396967-128396908	hs|2q14.3
NM_001198688	LEPR	6.81787e-05	4.69693	down	chr1:66088604-66088663	hs|1p31.3
NM_013363	PCOLCE2	7.34367e-05	3.21573	down	chr3:142536972-142536913	hs|3q23
NM_002334	LRP4	7.70663e-05	3.1255	down	chr11:46878608-46878549	hs|11p11.2
NR_024065	LOH3CR2A	8.24914e-05	3.34639	down	chr3:8615322-8615381	hs|3p26.1
NM_133459	CCBE1	9.7438e-05	13.2883	down	chr18:57102090-57102031	hs|18q21.32
NM_001113226	NTNG1	0.000104329	4.0138	down	chr1:108024337-108024396	hs|1p13.3
NM_020760	HECW2	0.000109413	3.13954	down	chr2:197064113-197064054	hs|2q32.3
NM_001233	CAV2	0.000112032	3.79772	down	chr7:116148261-116148320	hs|7q31.2
NM_004673	ANGPTL1	0.000119089	2.59949	down	chr1:178818745-178818686	hs|1q25.2
NM_015595	ARHGEF26	0.000120433	2.69382	down	chr3:153973770-153973829	hs|3q25.2
NM_004126	GNG11	0.000122435	3.99063	down	chr7:93555764-93555823	hs|7q21.3
NM_025220	ADAM33	0.000132316	3.5493	down	chr20:3649151-3649092	hs|20p13
NM_006566	CD226	0.000146473	3.25132	down	chr18:67530254-67530195	hs|18q22.2
NM_001164617	GPC3	0.000148175	4.71535	down	chrX:132669886-132669827	hs|Xq26.2
NM_001038628	B3GALNT1	0.00015569	2.84738	down	chr3:160802348-160802289	hs|3q26.1
NM_033131	WNT3A	0.000172363	7.22958	down	chr1:228248893-228248952	hs|1q42.13
NM_001003679	LEPR	0.00018389	5.30278	down	chr1:66100649-66100708	hs|1p31.3
NM_015236	LPHN3	0.000186021	4.59543	down	chr4:62775291-62775350	hs|4q13.1
NM_175861	TMTC1	0.000192768	4.34133	down	chr12:29659276-29659217	hs|12p11.22
XM_001129558	LOC729175	0.000199899	2.66235	down	chr4:24474070-24474011	hs|4p15.2
NM_001164617	GPC3	0.000202288	3.76156	down	chrX:132730535-132730476	hs|Xq26.2
ENST00000448102		0.000225675	3.3024	down	chr2:130736544-130736485	hs|2q21.1
NM_001105206	LAMA4	0.000229298	3.01126	down	chr6:112506499-112506440	hs|6q21
NM_031941	USHBP1	0.000239968	4.04571	down	chr19:17370214-17370155	hs|19p13.11
ENST00000381224		0.000241092	5.00776	down	chr12:29812873-29812814	hs|12p11.22
NM_001190972	LOC100127983	0.00025202	4.60607	down	chr8:91971239-91971180	hs|8q21.3
NM_006691	LYVE1	0.000254131	9.15747	down	chr11:10580104-10580045	hs|11p15.4
NM_003062	SLIT3	0.000256582	4.55798	down	chr5:168093426-168093367	hs|5q34
NM_152763	AKNAD1	0.000266204	3.79368	down	chr1:109358710-109358651	hs|1p13.3
NM_003275	TMOD1	0.000268751	3.08035	down	chr9:100362821-100362880	hs|9q22.33
NM_025107	MYCT1	0.000269133	5.00277	down	chr6:153044993-153045052	hs|6q25.2
NM_000231	SGCG	0.000278779	12.782	down	chr13:23898815-23898874	hs|13q12.12
NM_019596	C21orf62	0.000284413	9.049	down	chr21:34166159-34166100	hs|21q22.11
NM_001145026	PTPRQ	0.00029184	5.16202	down	chr12:81073739-81073798	hs|12q21.31
