# Supplementary material for: A novel lncRNA, LUADT1, promotes lung adenocarcinoma proliferation via the epigenetic suppression of p27
Source: Cell Death Dis. 2015 Aug 20;6(8):e1858–. doi: 10.1038/cddis.2015.203 (PMC4558496; doi:10.1038/cddis.2015.203)
Supplement: Supplementary Figure S7 [file cddis2015203x7.xls]

## Sheet: GO-Enrichment
go_name	enrichment
mitotic spindle elongation	103.221
'de novo' GDP-L-fucose biosynthetic process	103.221
glomerular parietal epithelial cell differentiation	103.221
sebaceous gland cell differentiation	103.221
immunoglobulin production in mucosal tissue	103.221
lymphocyte chemotaxis across high endothelial venule	103.221
antibacterial peptide secretion	103.221
positive regulation of peripheral T cell tolerance induction	103.221
ornithine biosynthetic process	103.221
pyruvate transport	103.221
regulation of sister chromatid cohesion	103.221
osmosensory signaling pathway	103.221
xanthine catabolic process	103.221
nucleoside diphosphate catabolic process	103.221
ribonucleotide metabolic process	103.221
regulation of mRNA stability involved in response to stress	103.221
muscle cell migration	103.221
fructose transport	103.221
polyprenol catabolic process	103.221
O-glycan processing, core 3	103.221
carbon tetrachloride metabolic process	103.221
cerebellar granular layer morphogenesis	103.221
cerebellar Purkinje cell layer morphogenesis	103.221
lipid modification	103.221
stabilization of membrane potential	103.221
defecation	103.221
pseudopodium organization	103.221
B cell receptor transport into membrane raft	103.221
chemokine receptor transport out of membrane raft	103.221
negative regulation of transforming growth factor beta3 production	103.221
cellular response to amino acid starvation	103.221
lipid oxidation	103.221
plasma lipoprotein particle oxidation	103.221
exocrine system development	103.221
negative regulation of SNARE complex assembly	103.221
ceramide transport	103.221
endothelial cell chemotaxis to fibroblast growth factor	103.221
B cell chemotaxis across high endothelial venule	103.221
chemokine (C-C motif) ligand 2 secretion	103.221
N-glycan fucosylation	103.221
regulation of tyrosine phosphorylation of Stat3 protein	103.221
mating plug formation	103.221
L-alanine metabolic process	103.221
glucoside transport	103.221
receptor metabolic process	103.221
positive regulation of eosinophil degranulation	103.221
macromolecule glycosylation	103.221
regulation of transcription from RNA polymerase II promoter in response to stress	103.221
cortical microtubule organization	103.221
tetracycline metabolic process	103.221
integrin biosynthetic process	103.221
positive regulation of gene expression, epigenetic	103.221
positive regulation of retroviral genome replication	103.221
adenosine biosynthetic process	103.221
dihydrofolate metabolic process	103.221
positive regulation of centriole replication	103.221
regulation of centrosome cycle	103.221
response to DDT	103.221
negative regulation of collateral sprouting of intact axon in response to injury	103.221
positive regulation of attachment of spindle microtubules to kinetochore	103.221
striated muscle cell development	103.221
circadian temperature homeostasis	103.221
camera-type eye photoreceptor cell differentiation	103.221
regulation of chromosome condensation	103.221
positive regulation of prostaglandin secretion involved in immune response	103.221
positive regulation of myeloid leukocyte cytokine production involved in immune response	103.221
seminal vesicle epithelium development	103.221
establishment of skin barrier	103.221
mucus secretion	103.221
leukocyte proliferation	103.221
positive regulation of neutrophil mediated killing of gram-negative bacterium	103.221
cellular response to iron(III) ion	103.221
regulation of hair follicle cell proliferation	103.221
cell differentiation involved in metanephros development	103.221
interleukin-10 secretion	103.221
chemokine secretion	103.221
negative regulation of chemokine secretion	103.221
positive regulation of renin secretion into blood stream	103.221
negative regulation of bone trabecula formation	103.221
negative regulation of bone mineralization involved in bone maturation	103.221
negative regulation of hematopoietic progenitor cell differentiation	103.221
positive regulation of neutrophil extravasation	103.221
positive regulation of fibronectin-dependent thymocyte migration	103.221
positive regulation of eosinophil migration	103.221
negative regulation of endothelial cell chemotaxis to fibroblast growth factor	103.221
negative regulation of motor neuron apoptotic process	103.221
positive regulation of N-terminal peptidyl-lysine acetylation	103.221
positive regulation of progesterone secretion	103.221
negative regulation of vasculogenesis	103.221
GDP-mannose metabolic process	68.8141
regulation of protein localization to cell surface	68.8141
positive regulation of nephron tubule epithelial cell differentiation	68.8141
regulation of chromosome segregation	61.9327
collagen biosynthetic process	51.6106
nucleoside triphosphate catabolic process	51.6106
positive regulation of microtubule depolymerization	51.6106
negative regulation of natural killer cell differentiation involved in immune response	51.6106
growth of symbiont in host	51.6106
eye morphogenesis	51.6106
proline biosynthetic process	41.2885
maintenance of DNA methylation	41.2885
spindle midzone assembly involved in mitosis	41.2885
L-proline biosynthetic process	41.2885
response to inorganic substance	34.4071
cellular response to fatty acid	34.4071
glomerular visceral epithelial cell differentiation	34.4071
peptidoglycan catabolic process	29.4918
regulation of cytokine biosynthetic process	29.4918
kidney morphogenesis	29.4918
oligosaccharide biosynthetic process	25.8053
wound healing, spreading of epidermal cells	25.8053
cell migration involved in gastrulation	25.8053
bundle of His cell to Purkinje myocyte communication	25.8053
regulation of cell-matrix adhesion	22.938
regulation of microtubule polymerization or depolymerization	22.938
L-fucose catabolic process	22.938
negative regulation of immune response	22.938
activation of transmembrane receptor protein tyrosine kinase activity	20.6442
extracellular fibril organization	20.6442
cellular metabolic process	20.6442
negative regulation of cell cycle arrest	20.6442
purine nucleotide catabolic process	18.7675
androgen biosynthetic process	18.7675
cell volume homeostasis	18.7675
regulation of smooth muscle contraction	18.7675
regulation of glucose metabolic process	18.7675
positive regulation of smooth muscle cell migration	18.7675
intermediate filament organization	18.7675
positive regulation of bone resorption	18.7675
ventricular cardiac muscle cell development	18.7675
innervation	18.7675
cellular amino acid biosynthetic process	17.2035
urogenital system development	17.2035
detection of bacterium	17.2035
response to vitamin D	17.2035
behavioral response to pain	17.2035
response to steroid hormone stimulus	17.2035
regulation of ventricular cardiac muscle cell action potential	17.2035
protein secretion	16.2981
negative regulation of axonogenesis	16.2981
long-term synaptic potentiation	16.2981
positive regulation of branching involved in ureteric bud morphogenesis	16.2981
collagen fibril organization	15.8802
morphogenesis of an epithelium	15.8802
cell-cell junction assembly	15.8802
adult behavior	15.8802
collagen catabolic process	15.7699
biomineral tissue development	15.4832
embryonic skeletal system development	14.7459
digestive tract development	14.7459
oocyte maturation	14.7459
DNA damage response, signal transduction by p53 class mediator resulting in transcription of p21 class mediator	14.7459
regulation of phosphorylation	14.7459
phospholipid translocation	14.7459
peptide cross-linking	14.0756
glycerol ether metabolic process	13.7628
synaptic transmission, cholinergic	13.7628
tissue regeneration	13.7628
mammary gland alveolus development	13.7628
protein O-linked glycosylation	13.4636
negative regulation of interferon-gamma production	13.4636
endothelial cell migration	13.4636
extracellular matrix disassembly	13.066
chromosome segregation	12.9026
O-glycan processing	12.9026
2-oxoglutarate metabolic process	12.9026
regulation of heart rate by cardiac conduction	12.9026
negative regulation of endothelial cell proliferation	12.3865
positive regulation of cytokinesis	12.1437
cellular response to amino acid stimulus	11.7967
positive regulation of MAP kinase activity	11.7297
cellular response to glucose stimulus	10.6781
mitotic prometaphase	10.3221
transferrin transport	10.3221
skin development	9.60197
negative regulation of protein phosphorylation	9.10775
extracellular matrix organization	8.84753
cerebral cortex development	8.84753
defense response to Gram-positive bacterium	8.84753
microtubule-based movement	8.72292
purine nucleobase metabolic process	8.60176
adherens junction organization	8.60176
lactation	8.14904
response to cAMP	8.14904
skeletal system development	8.12765
blood vessel development	7.94009
endocrine pancreas development	7.94009
negative regulation of gene expression	7.81979
ureteric bud development	7.74159
response to toxic substance	7.4798
osteoblast differentiation	7.37294
negative regulation of translation	7.37294
liver development	7.2691
cell-cell adhesion	7.20148
excretion	7.20148
M phase of mitotic cell cycle	6.77715
cytokinesis	6.53299
cellular iron ion homeostasis	6.35207
protein glycosylation	6.31966
mitotic anaphase	6.29397
regulation of cell growth	6.07183
potassium ion transport	5.86484
ossification	5.81528
integrin-mediated signaling pathway	5.57952
post-translational protein modification	5.49049
sphingolipid metabolic process	5.43269
epidermis development	5.43269
nucleobase-containing small molecule metabolic process	5.36214
cellular response to hypoxia	5.22639
cell migration	5.20443
mitosis	5.10434
elevation of cytosolic calcium ion concentration	4.96256
glucose metabolic process	4.91529
cell division	4.89863
mitotic cell cycle	4.83405
nucleosome assembly	4.77876
positive regulation of ERK1 and ERK2 cascade	4.7458
organ morphogenesis	4.69187
carbohydrate metabolic process	4.6777
central nervous system development	4.6496
protein complex assembly	4.56731
antigen processing and presentation of exogenous peptide antigen via MHC class II	4.48788
cellular nitrogen compound metabolic process	4.46362
regulation of small GTPase mediated signal transduction	4.43281
homophilic cell adhesion	4.42376
ion transport	4.37908
sensory perception of sound	4.37378
cell proliferation	4.30088
protein phosphorylation	3.97005
response to stress	3.97005
axon guidance	3.90743
cell adhesion	3.86511
negative regulation of cell proliferation	3.74826
vesicle-mediated transport	3.70855
cell cycle	3.68647
positive regulation of apoptotic process	3.66776
transmembrane transport	3.4535
cellular protein metabolic process	3.4073
proteolysis	3.3843
regulation of transcription from RNA polymerase II promoter	3.3843
small GTPase mediated signal transduction	3.37926
lipid metabolic process	3.34771
apoptotic process	3.31444
nervous system development	3.28265
positive regulation of transcription, DNA-dependent	3.1534
small molecule metabolic process	3.02923
cell-cell signaling	2.98574
negative regulation of transcription, DNA-dependent	2.77725
negative regulation of apoptotic process	2.77247
transport	2.65426
positive regulation of cell proliferation	2.51146
signal transduction	2.10451
apoptotic process	-1.80023
biological_process	-1.82226
negative regulation of transcription, DNA-dependent	-2.06593
small molecule metabolic process	-2.21581
transmembrane transport	-2.37867
small GTPase mediated signal transduction	-2.58992
protein autophosphorylation	-2.62508
negative regulation of transcription from RNA polymerase II promoter	-2.71533
multicellular organismal development	-2.72728
lipid metabolic process	-2.76697
synaptic transmission	-2.7994
visual perception	-2.85972
positive regulation of I-kappaB kinase/NF-kappaB cascade	-2.86372
transport	-2.92509
phospholipid metabolic process	-2.97227
sensory perception of sound	-3.03664
ion transmembrane transport	-3.03664
epidermal growth factor receptor signaling pathway	-3.04367
transcription initiation from RNA polymerase II promoter	-3.06021
intracellular signal transduction	-3.06413
negative regulation of apoptotic process	-3.06711
insulin receptor signaling pathway	-3.11285
proteolysis	-3.14687
cellular component movement	-3.16633
response to drug	-3.17596
cell proliferation	-3.19931
cell differentiation	-3.21606
negative regulation of neuron apoptotic process	-3.23299
brain development	-3.23609
positive regulation of cell proliferation	-3.23824
Wnt receptor signaling pathway	-3.26045
glycosaminoglycan metabolic process	-3.31781
positive regulation of transcription, DNA-dependent	-3.33615
neuropeptide signaling pathway	-3.33842
anterior/posterior pattern specification	-3.45095
positive regulation of transcription from RNA polymerase II promoter	-3.54274
fibroblast growth factor receptor signaling pathway	-3.60948
positive regulation of apoptotic process	-3.6378
signal transduction	-3.67766
cellular calcium ion homeostasis	-3.70935
regulation of Rho protein signal transduction	-3.70935
protein stabilization	-3.70935
in utero embryonic development	-3.72736
locomotory behavior	-3.7639
T cell costimulation	-3.7639
innate immune response	-3.78836
transforming growth factor beta receptor signaling pathway	-3.80745
positive regulation of neuron differentiation	-3.82008
defense response	-3.87796
lipid catabolic process	-3.88777
cellular response to hypoxia	-3.88777
positive regulation of gene expression	-3.90756
activation of cysteine-type endopeptidase activity involved in apoptotic process	-3.93762
negative regulation of endopeptidase activity	-3.93762
regulation of insulin secretion	-3.98876
negative regulation of transforming growth factor beta receptor signaling pathway	-3.99914
skeletal system development	-4.03063
axon guidance	-4.03699
positive regulation of cell migration	-4.04124
cell-cell junction organization	-4.06262
glucose homeostasis	-4.09512
axonogenesis	-4.15046
ossification	-4.32583
regulation of cell shape	-4.34624
regulation of cell cycle	-4.38763
regulation of small GTPase mediated signal transduction	-4.3966
chemotaxis	-4.41285
cell-cell signaling	-4.44202
xenobiotic metabolic process	-4.45122
response to toxic substance	-4.45122
post-embryonic development	-4.47904
cytokine-mediated signaling pathway	-4.50274
nervous system development	-4.522
positive regulation of T cell proliferation	-4.55014
embryonic digit morphogenesis	-4.55014
female pregnancy	-4.59389
heart development	-4.65355
potassium ion transport	-4.65355
muscle organ development	-4.65355
negative regulation of gene expression	-4.65355
blood circulation	-4.65355
energy reserve metabolic process	-4.70103
sodium ion transport	-4.71478
cell-cell adhesion	-4.76177
transmembrane receptor protein tyrosine kinase signaling pathway	-4.79897
wound healing	-4.79897
immune response	-4.81264
negative regulation of cell growth	-4.81264
cytoskeleton organization	-4.82915
negative regulation of angiogenesis	-4.82915
synapse assembly	-4.87515
calcium-mediated signaling	-4.87515
response to virus	-4.89634
negative regulation of inflammatory response	-4.92202
blood coagulation	-4.95378
negative regulation of cell proliferation	-5.00451
protein homotetramerization	-5.01853
cellular response to retinoic acid	-5.01853
positive regulation of canonical Wnt receptor signaling pathway	-5.01853
inflammatory response	-5.03214
negative regulation of canonical Wnt receptor signaling pathway	-5.1189
regulation of proteolysis	-5.1189
positive regulation of NF-kappaB transcription factor activity	-5.16587
negative regulation of protein kinase activity	-5.20566
odontogenesis of dentin-containing tooth	-5.20566
lung development	-5.25016
termination of G-protein coupled receptor signaling pathway	-5.25016
response to hydrogen peroxide	-5.25016
cell maturation	-5.25016
phagosome maturation	-5.25016
leukocyte migration	-5.26242
platelet activation	-5.26946
positive regulation of protein kinase B signaling cascade	-5.26946
positive regulation of protein phosphorylation	-5.35699
extracellular matrix organization	-5.36266
muscle contraction	-5.38832
activation of phospholipase C activity	-5.38832
cholesterol homeostasis	-5.38832
positive regulation of DNA replication	-5.38832
response to glucocorticoid stimulus	-5.42914
positive regulation of angiogenesis	-5.48454
cellular response to insulin stimulus	-5.48454
interferon-gamma-mediated signaling pathway	-5.51266
defense response to bacterium	-5.52039
cell adhesion	-5.52481
G-protein coupled receptor signaling pathway	-5.56047
positive regulation of cell division	-5.56403
neuron migration	-5.57504
peptidyl-tyrosine phosphorylation	-5.58426
calcium ion transport	-5.61831
positive regulation of epithelial cell proliferation	-5.68767
negative regulation of epithelial cell proliferation	-5.68767
complement activation	-5.68767
epithelial cell differentiation	-5.68767
response to estrogen stimulus	-5.79498
organ morphogenesis	-5.81694
positive regulation of B cell proliferation	-5.85018
regulation of inflammatory response	-5.85018
cardiac muscle contraction	-5.85018
branching involved in ureteric bud morphogenesis	-5.95221
protein homooligomerization	-6.02224
interaction with host	-6.02224
kidney development	-6.06186
hemopoiesis	-6.07327
memory	-6.09393
cellular response to stress	-6.09393
cell-matrix adhesion	-6.14268
positive regulation of sequence-specific DNA binding transcription factor activity	-6.14268
arachidonic acid metabolic process	-6.14268
inactivation of MAPK activity	-6.14268
negative regulation of T cell proliferation	-6.14268
negative regulation of catalytic activity	-6.14268
platelet-derived growth factor receptor signaling pathway	-6.14268
negative regulation of BMP signaling pathway	-6.20473
positive regulation of interleukin-6 production	-6.20473
adenylate cyclase-activating G-protein coupled receptor signaling pathway	-6.24256
organ regeneration	-6.24256
response to hypoxia	-6.27478
defense response to virus	-6.39863
cell fate commitment	-6.39863
G-protein coupled receptor signaling pathway, coupled to cyclic nucleotide second messenger	-6.39863
response to peptide hormone stimulus	-6.39863
protein oligomerization	-6.39863
metanephros development	-6.39863
growth	-6.39863
positive regulation of Wnt receptor signaling pathway	-6.39863
JAK-STAT cascade involved in growth hormone signaling pathway	-6.39863
aging	-6.53477
response to retinoic acid	-6.53477
blood vessel development	-6.5627
neuromuscular process controlling balance	-6.5627
homophilic cell adhesion	-6.58145
negative regulation of cysteine-type endopeptidase activity involved in apoptotic process	-6.60504
response to cold	-6.60504
positive regulation of interferon-gamma production	-6.60504
negative regulation of viral genome replication	-6.60504
B cell receptor signaling pathway	-6.60504
middle ear morphogenesis	-6.67683
regulation of angiogenesis	-6.67683
response to cAMP	-6.7354
response to wounding	-6.76082
regulation of cell growth	-6.77502
regulation of blood pressure	-6.8252
positive regulation of cell-substrate adhesion	-6.8252
bicarbonate transport	-6.8252
cellular response to organic cyclic compound	-6.8252
angiogenesis	-6.87614
positive regulation of peptidyl-tyrosine phosphorylation	-6.87614
cellular response to drug	-6.91744
lipoprotein metabolic process	-6.91744
regulation of heart rate	-6.98032
negative regulation of smoothened signaling pathway	-6.98032
membrane depolarization	-6.98032
cell growth	-7.02595
response to interleukin-1	-7.06056
negative regulation of cell migration	-7.10959
protein kinase C-activating G-protein coupled receptor signaling pathway	-7.10959
hippocampus development	-7.10959
response to lipopolysaccharide	-7.18443
positive regulation of osteoblast differentiation	-7.18443
palate development	-7.31272
response to mechanical stimulus	-7.31272
cellular response to growth factor stimulus	-7.31272
response to amphetamine	-7.31272
positive regulation of fat cell differentiation	-7.31272
positive regulation of cell cycle	-7.31272
negative regulation of adenylate cyclase activity	-7.31272
osteoclast differentiation	-7.31272
elevation of cytosolic calcium ion concentration	-7.38303
cellular response to lipopolysaccharide	-7.4187
regulation of immune response	-7.47705
positive regulation of smooth muscle cell proliferation	-7.49108
negative regulation of protein phosphorylation	-7.5278
metabolic process	-7.5278
positive regulation of cAMP biosynthetic process	-7.5278
activation of MAPK activity	-7.54365
response to estradiol stimulus	-7.55248
platelet degranulation	-7.58356
leukocyte cell-cell adhesion	-7.58356
adult locomotory behavior	-7.67835
regulation of pH	-7.67835
cytolysis	-7.67835
hyaluronan metabolic process	-7.67835
response to corticosterone stimulus	-7.67835
cardiac muscle cell differentiation	-7.67835
positive regulation of cardiac muscle cell proliferation	-7.67835
cell chemotaxis	-7.67835
social behavior	-7.75591
type I interferon-mediated signaling pathway	-7.87524
positive regulation of pathway-restricted SMAD protein phosphorylation	-7.87524
response to amino acid stimulus	-7.87524
response to axon injury	-7.87524
release of sequestered calcium ion into cytosol	-7.87524
Rho protein signal transduction	-7.96274
sensory perception of pain	-7.96274
positive regulation of MAPK cascade	-7.99829
positive regulation of peptidyl-serine phosphorylation	-8.02965
cellular response to mechanical stimulus	-8.08248
protein destabilization	-8.08248
cellular response to fibroblast growth factor stimulus	-8.08248
embryonic digestive tract morphogenesis	-8.08248
cell surface receptor signaling pathway	-8.15112
negative regulation of endothelial cell proliferation	-8.19025
cellular response to starvation	-8.19025
response to progesterone stimulus	-8.19025
positive regulation of phosphatidylinositol 3-kinase activity	-8.19025
regulation of calcium ion transport	-8.19025
epithelial to mesenchymal transition	-8.2563
chondrocyte differentiation	-8.2563
negative regulation of cell adhesion	-8.2563
respiratory gaseous exchange	-8.2563
circadian rhythm	-8.3331
regulation of G-protein coupled receptor protein signaling pathway	-8.53151
blood vessel remodeling	-8.53151
synapse organization	-8.53151
signal transduction involved in regulation of gene expression	-8.53151
actin filament polymerization	-8.53151
BMP signaling pathway	-8.67611
triglyceride metabolic process	-8.77526
lung alveolus development	-8.77526
defense response to Gram-positive bacterium	-8.77526
positive regulation of phosphatidylinositol 3-kinase cascade	-8.90244
embryonic pattern specification	-8.90244
negative regulation of interferon-gamma production	-8.90244
chemokine-mediated signaling pathway	-8.90244
cellular response to organic substance	-8.90244
vasculogenesis	-8.93777
patterning of blood vessels	-9.03336
positive regulation of blood vessel endothelial cell migration	-9.03336
establishment of protein localization	-9.03336
response to pain	-9.03336
protein targeting to plasma membrane	-9.03336
positive regulation of inflammatory response	-9.10027
skeletal system morphogenesis	-9.1409
phagocytosis	-9.3071
regulation of heart contraction	-9.3071
positive regulation of transforming growth factor beta receptor signaling pathway	-9.3071
positive regulation of ERK1 and ERK2 cascade	-9.41407
neutrophil chemotaxis	-9.42956
temperature homeostasis	-9.59794
positive regulation of epithelial cell migration	-9.59794
positive regulation of vascular endothelial growth factor receptor signaling pathway	-9.59794
positive regulation of viral genome replication	-9.59794
response to electrical stimulus	-9.59794
positive regulation of synaptic transmission, glutamatergic	-9.59794
positive regulation of protein tyrosine kinase activity	-9.59794
cellular response to BMP stimulus	-9.59794
positive regulation of neutrophil chemotaxis	-9.59794
mammary gland development	-9.75029
regulation of cell differentiation	-9.75029
positive regulation of vasoconstriction	-9.75029
T cell differentiation	-9.84404
bone mineralization	-9.90755
positive regulation of bone mineralization	-9.90755
positive regulation of nitric oxide biosynthetic process	-10.2378
negative regulation of protein binding	-10.2378
positive regulation of cell differentiation	-10.2378
vascular endothelial growth factor receptor signaling pathway	-10.2378
hydrogen peroxide catabolic process	-10.2378
hematopoietic progenitor cell differentiation	-10.2378
monocyte chemotaxis	-10.2378
myoblast fusion	-10.2378
regulation of smoothened signaling pathway	-10.2378
regulation of exocytosis	-10.2378
organ growth	-10.2378
adenylate cyclase-modulating G-protein coupled receptor signaling pathway	-10.5003
cytokine production	-10.6644
positive chemotaxis	-10.6644
defense response to fungus	-10.7766
positive regulation of endothelial cell proliferation	-10.8284
receptor internalization	-10.9691
prostaglandin biosynthetic process	-10.9691
cAMP catabolic process	-10.9691
response to light stimulus	-10.9691
negative regulation of endothelial cell migration	-10.9691
spinal cord association neuron differentiation	-10.9691
protein localization to organelle	-10.9691
positive regulation of histone acetylation	-10.9691
lipoprotein transport	-10.9691
keratinocyte proliferation	-10.9691
definitive hemopoiesis	-10.9691
cellular response to cadmium ion	-10.9691
protein localization to plasma membrane	-11.1976
phospholipase C-activating G-protein coupled receptor signaling pathway	-11.3753
blood coagulation, intrinsic pathway	-11.3753
positive regulation of sodium ion transport	-11.3753
ureteric bud development	-11.5175
positive regulation of endothelial cell migration	-11.5588
positive regulation of calcium ion transport into cytosol	-11.8129
negative regulation of blood coagulation	-11.8129
actomyosin structure organization	-11.8129
response to vitamin A	-11.8129
elevation of cytosolic calcium ion concentration involved in phospholipase C-activating G-protein coupled signaling pathway	-11.8129
pathway-restricted SMAD protein phosphorylation	-11.8129
cellular defense response	-11.9441
brown fat cell differentiation	-11.9441
calcium ion homeostasis	-12.0445
positive regulation of cell-matrix adhesion	-12.7973
positive regulation of receptor internalization	-12.7973
positive regulation of chondrocyte differentiation	-12.7973
vasoconstriction	-12.7973
superoxide anion generation	-12.7973
regulation of heart rate by cardiac conduction	-12.7973
mesonephros development	-12.7973
killing of cells of other organism	-12.7973
regulation of GTPase activity	-12.7973
white fat cell differentiation	-12.7973
cardiac muscle tissue morphogenesis	-12.7973
ovulation from ovarian follicle	-12.7973
lymph vessel development	-12.7973
atrioventricular valve morphogenesis	-12.7973
arginine catabolic process	-12.7973
SMAD protein import into nucleus	-12.7973
response to selenium ion	-12.7973
otic vesicle formation	-12.7973
interferon-gamma production	-12.7973
glomerulus development	-12.7973
wound healing, spreading of epidermal cells	-12.7973
maternal behavior	-12.7973
intermediate filament cytoskeleton organization	-12.7973
positive regulation of interleukin-8 biosynthetic process	-12.7973
endothelial cell differentiation	-12.7973
hydrogen peroxide biosynthetic process	-12.7973
regulation of epithelial cell proliferation	-12.7973
negative regulation of focal adhesion assembly	-12.7973
growth hormone receptor signaling pathway	-12.7973
labyrinthine layer development	-12.7973
interleukin-6-mediated signaling pathway	-12.7973
positive regulation of protein kinase C signaling cascade	-12.7973
presynaptic membrane assembly	-12.7973
positive regulation of stem cell proliferation	-12.7973
calcium-dependent cell-cell adhesion	-13.2712
adult heart development	-13.6504
heart trabecula formation	-13.6504
regulation of smooth muscle contraction	-13.9606
forelimb morphogenesis	-13.9606
mRNA transcription from RNA polymerase II promoter	-13.9606
negative regulation of nitric oxide biosynthetic process	-13.9606
regulation of cardiac muscle contraction	-13.9606
positive regulation of cartilage development	-13.9606
positive regulation of actin cytoskeleton reorganization	-13.9606
regulation of N-methyl-D-aspartate selective glutamate receptor activity	-13.9606
positive regulation of excitatory postsynaptic membrane potential	-13.9606
leukotriene metabolic process	-14.2192
protein localization to cell surface	-14.2192
defense response to Gram-negative bacterium	-14.2192
cellular response to hormone stimulus	-14.3329
cellular response to transforming growth factor beta stimulus	-14.3969
cell migration involved in sprouting angiogenesis	-14.6254
positive regulation of macrophage derived foam cell differentiation	-14.6254
positive regulation of dendritic cell antigen processing and presentation	-14.6254
positive regulation of humoral immune response mediated by circulating immunoglobulin	-14.6254
positive regulation of systemic arterial blood pressure	-14.6254
amine metabolic process	-14.6254
negative regulation of transposition	-14.6254
positive regulation of cholesterol storage	-14.6254
response to muscle activity	-14.6254
response to peptidoglycan	-14.6254
collagen metabolic process	-14.6254
homotypic cell-cell adhesion	-14.6254
response to prostaglandin E stimulus	-14.6254
regulation of locomotion	-14.6254
regulation of fibroblast growth factor receptor signaling pathway	-14.6254
regulation of macrophage activation	-14.6254
positive regulation of interleukin-12 biosynthetic process	-14.6254
positive regulation of interferon-beta biosynthetic process	-14.6254
positive regulation of gamma-delta T cell differentiation	-14.6254
epidermis morphogenesis	-14.6254
mesenchymal cell differentiation	-14.6254
negative regulation of nitric-oxide synthase activity	-14.6254
reduction of cytosolic calcium ion concentration	-14.6254
mammary gland involution	-14.6254
positive regulation of nuclear-transcribed mRNA poly(A) tail shortening	-14.6254
regulation of ventricular cardiac muscle cell membrane depolarization	-14.6254
prostate epithelial cord arborization involved in prostate glandular acinus morphogenesis	-14.6254
regulation of branching involved in prostate gland morphogenesis	-14.6254
artery development	-14.6254
retina vasculature development in camera-type eye	-14.6254
neuron death	-14.6254
cellular response to lipoteichoic acid	-14.6254
cellular response to prostaglandin E stimulus	-14.6254
negative regulation of cell migration involved in sprouting angiogenesis	-14.6254
positive regulation of cardiac muscle cell differentiation	-14.6254
cell-substrate adhesion	-15.3567
negative regulation of Rho protein signal transduction	-15.3567
respiratory burst	-15.3567
pericardium development	-15.3567
endoderm formation	-15.7505
complement activation, alternative pathway	-15.7505
negative regulation of cAMP biosynthetic process	-15.7505
positive regulation of urine volume	-15.7505
regulation of vasoconstriction	-15.9966
cellular response to vascular endothelial growth factor stimulus	-17.063
induction of positive chemotaxis	-17.063
positive regulation of receptor recycling	-17.063
positive regulation of positive chemotaxis	-17.063
regulation of ventricular cardiac muscle cell membrane repolarization	-17.063
negative regulation of endothelial cell apoptotic process	-17.063
regulation of sodium ion transmembrane transporter activity	-17.063
complement activation, lectin pathway	-17.063
leukocyte migration involved in inflammatory response	-17.063
positive regulation of natural killer cell mediated cytotoxicity directed against tumor cell target	-17.063
positive regulation of phospholipase activity	-17.063
positive regulation of phospholipase C activity	-17.063
paranodal junction assembly	-17.063
negative regulation of protein import into nucleus	-17.063
catecholamine biosynthetic process	-17.063
elastic fiber assembly	-17.063
positive regulation of skeletal muscle tissue development	-17.063
stem cell development	-17.063
progesterone receptor signaling pathway	-17.063
regulation of smooth muscle cell differentiation	-17.063
positive regulation of macrophage cytokine production	-17.063
regulation of cardiac muscle cell action potential involved in contraction	-17.063
positive regulation of neural precursor cell proliferation	-17.063
sprouting angiogenesis	-17.9162
positive regulation of natural killer cell mediated cytotoxicity	-18.2818
positive regulation of smooth muscle contraction	-18.2818
ethanol oxidation	-18.6142
cell recognition	-18.6142
negative regulation of vascular permeability	-18.6142
morphogenesis of a branching structure	-19.1959
cellular response to interferon-alpha	-19.1959
branching involved in labyrinthine layer morphogenesis	-19.1959
blood vessel endothelial cell proliferation involved in sprouting angiogenesis	-20.4756
neutrophil mediated immunity	-20.4756
atrial septum development	-20.4756
positive regulation of platelet activation	-20.4756
negative regulation of cardiac muscle hypertrophy	-20.4756
positive regulation of protein kinase A signaling cascade	-20.4756
cardiocyte differentiation	-20.4756
negative regulation of translation involved in gene silencing by miRNA	-20.4756
endothelial cell activation	-20.4756
positive regulation of odontogenesis	-20.4756
fear response	-20.4756
regulation of ion transport	-20.4756
positive regulation of ion transport	-20.4756
synaptic vesicle transport	-20.4756
reproductive structure development	-20.4756
venous blood vessel morphogenesis	-20.4756
negative regulation of hydrolase activity	-20.4756
positive regulation of keratinocyte migration	-20.4756
positive regulation of cardiac muscle contraction	-20.4756
regulation of branching involved in salivary gland morphogenesis by mesenchymal-epithelial signaling	-20.4756
lymphatic endothelial cell differentiation	-20.4756
cellular response to hyperoxia	-20.4756
cellular response to heparin	-20.4756
metanephric mesenchymal cell differentiation	-20.4756
caveolin-mediated endocytosis	-20.4756
membrane depolarization involved in regulation of cardiac muscle cell action potential	-20.4756
postsynaptic density protein 95 clustering	-20.4756
receptor localization to synapse	-20.4756
positive regulation of Wnt receptor signaling pathway, planar cell polarity pathway	-20.4756
negative regulation of leukocyte apoptotic process	-20.4756
lymphangiogenesis	-21.3288
blood vessel maturation	-21.9382
diet induced thermogenesis	-21.9382
icosanoid metabolic process	-21.9382
peptide cross-linking via chondroitin 4-sulfate glycosaminoglycan	-21.9382
negative regulation of epithelial cell differentiation	-21.9382
epithelial cell proliferation involved in salivary gland morphogenesis	-21.9382
stem cell proliferation	-21.9382
regulation of cardiac muscle cell contraction	-21.9382
regulation of atrial cardiac muscle cell action potential	-21.9382
negative regulation of growth	-22.7507
macrophage activation	-25.5945
plasma membrane repair	-25.5945
cGMP-mediated signaling	-25.5945
negative regulation of stress fiber assembly	-25.5945
vocalization behavior	-25.5945
negative regulation of neuron death	-25.5945
negative regulation of DNA biosynthetic process	-25.5945
negative regulation of T cell mediated cytotoxicity	-25.5945
protein localization to paranode region of axon	-25.5945
negative regulation of fibroblast migration	-25.5945
vein smooth muscle contraction	-25.5945
negative regulation of cellular protein metabolic process	-25.5945
heterotypic cell-cell adhesion	-25.5945
endothelial cell chemotaxis	-25.5945
creatinine metabolic process	-25.5945
paraxial mesodermal cell fate commitment	-25.5945
embryonic morphogenesis	-25.5945
response to cortisol stimulus	-25.5945
thyroid-stimulating hormone-secreting cell differentiation	-25.5945
positive regulation of penile erection	-25.5945
positive regulation of inositol phosphate biosynthetic process	-25.5945
venous blood vessel development	-25.5945
endodermal digestive tract morphogenesis	-25.5945
negative regulation of chemokine-mediated signaling pathway	-25.5945
regulation of removal of superoxide radicals	-25.5945
positive regulation of cation channel activity	-25.5945
cellular response to zinc ion	-29.8603
negative regulation of smooth muscle contraction	-30.7134
positive regulation of fatty acid oxidation	-30.7134
MAPK import into nucleus	-34.126
regulation of endothelial cell proliferation	-34.126
norepinephrine-epinephrine vasoconstriction involved in regulation of systemic arterial blood pressure	-34.126
positive regulation of heart rate by epinephrine-norepinephrine	-34.126
vasodilation by norepinephrine-epinephrine involved in regulation of systemic arterial blood pressure	-34.126
negative regulation of T-helper 1 type immune response	-34.126
negative regulation of Wnt receptor signaling pathway involved in heart development	-34.126
phospholipase C-activating G-protein coupled acetylcholine receptor signaling pathway	-34.126
chemorepulsion involved in embryonic olfactory bulb interneuron precursor migration	-34.126
nitric oxide transport	-34.126
heat generation	-34.126
negative regulation of actin filament bundle assembly	-34.126
dorsal/ventral axon guidance	-34.126
regulation of osteoblast proliferation	-34.126
Roundabout signaling pathway	-34.126
epithelial fluid transport	-34.126
vitamin E metabolic process	-34.126
positive regulation of cell fate specification	-34.126
multicellular organismal metabolic process	-34.126
negative regulation of endothelial cell differentiation	-34.126
Tie signaling pathway	-34.126
positive regulation of small GTPase mediated signal transduction	-34.126
negative regulation of serotonin uptake	-34.126
vestibular reflex	-34.126
corticotropin hormone secreting cell differentiation	-34.126
negative regulation of cell proliferation involved in contact inhibition	-34.126
prostate epithelial cord elongation	-34.126
apoptotic process involved in luteolysis	-34.126
protein localization to juxtaparanode region of axon	-34.126
cellular response to cGMP	-34.126
glomerular endothelium development	-34.126
mesenchymal cell proliferation involved in ureteric bud development	-34.126
SA node cell to atrial cardiac muscle cell communication	-34.126
pilomotor reflex	-34.126
positive regulation of T-helper 2 cell cytokine production	-34.126
regulation of grooming behavior	-34.126
positive regulation of alpha-amino-3-hydroxy-5-methyl-4-isoxazole propionate selective glutamate receptor activity	-34.126
lacrimal gland development	-38.3918
caveola assembly	-38.3918
N-methyl-D-aspartate receptor clustering	-38.3918
positive regulation of transcription from RNA polymerase II promoter involved in smooth muscle cell differentiation	-51.189
nitric oxide production involved in inflammatory response	-51.189
negative regulation of G2/M transition of mitotic cell cycle	-51.189
actin filament-based process	-51.189
T-tubule organization	-51.189
cellular response to erythropoietin	-51.189
low-density lipoprotein particle mediated signaling	-51.189
fibroblast growth factor receptor signaling pathway involved in mammary gland specification	-51.189
mammary gland bud formation	-51.189
branch elongation involved in salivary gland morphogenesis	-51.189
mesenchymal cell differentiation involved in lung development	-51.189
mesonephric duct morphogenesis	-51.189
guanylate kinase-associated protein clustering	-51.189
regulation of calcium ion transmembrane transporter activity	-51.189

## Sheet: Up Regulated GO-(-LgP)
go_name	(-LgP)
extracellular matrix organization	10.8709
collagen catabolic process	9.35513
small molecule metabolic process	8.5447
extracellular matrix disassembly	7.68136
mitotic prometaphase	6.68006
M phase of mitotic cell cycle	6.47128
mitotic cell cycle	6.29351
chromosome segregation	6.09647
skeletal system development	5.69867
carbohydrate metabolic process	5.37573
O-glycan processing	5.32804
cell division	5.25154
collagen fibril organization	5.09977
apoptotic process	5.05361
cell adhesion	4.95565
mitotic anaphase	4.68966
cell proliferation	4.59871
transmembrane transport	4.57059
regulation of chromosome segregation	4.44858
cellular protein metabolic process	4.24148
post-translational protein modification	4.16989
collagen biosynthetic process	4.15069
proteolysis	3.95609
protein phosphorylation	3.90714
negative regulation of cell proliferation	3.65209
positive regulation of MAP kinase activity	3.57624
microtubule-based movement	3.57071
axon guidance	3.53948
mitosis	3.50495
mitotic spindle elongation	3.42649
'de novo' GDP-L-fucose biosynthetic process	3.42649
glomerular parietal epithelial cell differentiation	3.42649
positive regulation of transcription, DNA-dependent	3.36737
embryonic skeletal system development	3.22793
oligosaccharide biosynthetic process	3.12812
cell-cell adhesion	3.1074
GDP-mannose metabolic process	2.95217
regulation of protein localization to cell surface	2.95217
positive regulation of nephron tubule epithelial cell differentiation	2.95217
cellular response to amino acid stimulus	2.84339
protein glycosylation	2.79961
negative regulation of gene expression	2.73659
cellular nitrogen compound metabolic process	2.71824
small GTPase mediated signal transduction	2.70561
nucleoside triphosphate catabolic process	2.65394
positive regulation of microtubule depolymerization	2.65394
negative regulation of natural killer cell differentiation involved in immune response	2.65394
growth of symbiont in host	2.65394
eye morphogenesis	2.65394
response to toxic substance	2.64736
liver development	2.59032
cellular amino acid biosynthetic process	2.57762
protein secretion	2.5061
negative regulation of axonogenesis	2.5061
long-term synaptic potentiation	2.5061
positive regulation of branching involved in ureteric bud morphogenesis	2.5061
skin development	2.49753
biomineral tissue development	2.43864
proline biosynthetic process	2.43489
maintenance of DNA methylation	2.43489
spindle midzone assembly involved in mitosis	2.43489
L-proline biosynthetic process	2.43489
negative regulation of apoptotic process	2.39672
cytokinesis	2.37942
digestive tract development	2.37482
cell migration	2.35523
regulation of small GTPase mediated signal transduction	2.35133
ion transport	2.32068
peptide cross-linking	2.31427
response to inorganic substance	2.26159
cellular response to fatty acid	2.26159
glomerular visceral epithelial cell differentiation	2.26159
protein O-linked glycosylation	2.25668
negative regulation of interferon-gamma production	2.25668
endothelial cell migration	2.25668
negative regulation of transcription, DNA-dependent	2.21447
cell cycle	2.18273
potassium ion transport	2.17007
signal transduction	2.16535
negative regulation of endothelial cell proliferation	2.1494
peptidoglycan catabolic process	2.11825
regulation of cytokine biosynthetic process	2.11825
kidney morphogenesis	2.11825
nervous system development	2.11722
osteoblast differentiation	2.06677
homophilic cell adhesion	1.9967
wound healing, spreading of epidermal cells	1.9961
cell migration involved in gastrulation	1.9961
bundle of His cell to Purkinje myocyte communication	1.9961
cellular response to glucose stimulus	1.9608
regulation of transcription from RNA polymerase II promoter	1.953
transferrin transport	1.91815
regulation of cell-matrix adhesion	1.88975
regulation of microtubule polymerization or depolymerization	1.88975
L-fucose catabolic process	1.88975
negative regulation of immune response	1.88975
positive regulation of apoptotic process	1.88628
elevation of cytosolic calcium ion concentration	1.85399
glucose metabolic process	1.8362
cellular iron ion homeostasis	1.83075
activation of transmembrane receptor protein tyrosine kinase activity	1.79562
extracellular fibril organization	1.79562
cellular metabolic process	1.79562
negative regulation of cell cycle arrest	1.79562
nucleosome assembly	1.78404
negative regulation of protein phosphorylation	1.76209
regulation of cell growth	1.76037
central nervous system development	1.73361
cerebral cortex development	1.72627
defense response to Gram-positive bacterium	1.72627
purine nucleotide catabolic process	1.71126
androgen biosynthetic process	1.71126
cell volume homeostasis	1.71126
regulation of smooth muscle contraction	1.71126
regulation of glucose metabolic process	1.71126
positive regulation of smooth muscle cell migration	1.71126
intermediate filament organization	1.71126
positive regulation of bone resorption	1.71126
ventricular cardiac muscle cell development	1.71126
innervation	1.71126
protein complex assembly	1.7009
ossification	1.69353
purine nucleobase metabolic process	1.69158
adherens junction organization	1.69158
urogenital system development	1.63486
detection of bacterium	1.63486
response to vitamin D	1.63486
behavioral response to pain	1.63486
response to steroid hormone stimulus	1.63486
regulation of ventricular cardiac muscle cell action potential	1.63486
integrin-mediated signaling pathway	1.62992
lactation	1.62533
response to cAMP	1.62533
vesicle-mediated transport	1.62339
sensory perception of sound	1.62216
blood vessel development	1.59366
endocrine pancreas development	1.59366
sphingolipid metabolic process	1.58918
epidermis development	1.58918
nucleobase-containing small molecule metabolic process	1.56928
morphogenesis of an epithelium	1.56508
cell-cell junction assembly	1.56508
adult behavior	1.56508
ureteric bud development	1.56289
positive regulation of cell proliferation	1.53533
cellular response to hypoxia	1.53039
transport	1.5186
negative regulation of translation	1.50388
oocyte maturation	1.50091
DNA damage response, signal transduction by p53 class mediator resulting in transcription of p21 class mediator	1.50091
regulation of phosphorylation	1.50091
phospholipid translocation	1.50091
excretion	1.47556
response to stress	1.44896
glycerol ether metabolic process	1.44154
synaptic transmission, cholinergic	1.44154
tissue regeneration	1.44154
mammary gland alveolus development	1.44154
lipid metabolic process	1.4151
sebaceous gland cell differentiation	1.41171
immunoglobulin production in mucosal tissue	1.41171
lymphocyte chemotaxis across high endothelial venule	1.41171
antibacterial peptide secretion	1.41171
positive regulation of peripheral T cell tolerance induction	1.41171
ornithine biosynthetic process	1.41171
pyruvate transport	1.41171
regulation of sister chromatid cohesion	1.41171
osmosensory signaling pathway	1.41171
xanthine catabolic process	1.41171
nucleoside diphosphate catabolic process	1.41171
ribonucleotide metabolic process	1.41171
regulation of mRNA stability involved in response to stress	1.41171
muscle cell migration	1.41171
fructose transport	1.41171
polyprenol catabolic process	1.41171
O-glycan processing, core 3	1.41171
carbon tetrachloride metabolic process	1.41171
cerebellar granular layer morphogenesis	1.41171
cerebellar Purkinje cell layer morphogenesis	1.41171
lipid modification	1.41171
stabilization of membrane potential	1.41171
defecation	1.41171
pseudopodium organization	1.41171
B cell receptor transport into membrane raft	1.41171
chemokine receptor transport out of membrane raft	1.41171
negative regulation of transforming growth factor beta3 production	1.41171
cellular response to amino acid starvation	1.41171
lipid oxidation	1.41171
plasma lipoprotein particle oxidation	1.41171
exocrine system development	1.41171
negative regulation of SNARE complex assembly	1.41171
ceramide transport	1.41171
endothelial cell chemotaxis to fibroblast growth factor	1.41171
B cell chemotaxis across high endothelial venule	1.41171
chemokine (C-C motif) ligand 2 secretion	1.41171
N-glycan fucosylation	1.41171
regulation of tyrosine phosphorylation of Stat3 protein	1.41171
mating plug formation	1.41171
L-alanine metabolic process	1.41171
glucoside transport	1.41171
receptor metabolic process	1.41171
positive regulation of eosinophil degranulation	1.41171
macromolecule glycosylation	1.41171
regulation of transcription from RNA polymerase II promoter in response to stress	1.41171
cortical microtubule organization	1.41171
tetracycline metabolic process	1.41171
integrin biosynthetic process	1.41171
positive regulation of gene expression, epigenetic	1.41171
positive regulation of retroviral genome replication	1.41171
adenosine biosynthetic process	1.41171
dihydrofolate metabolic process	1.41171
positive regulation of centriole replication	1.41171
regulation of centrosome cycle	1.41171
response to DDT	1.41171
negative regulation of collateral sprouting of intact axon in response to injury	1.41171
positive regulation of attachment of spindle microtubules to kinetochore	1.41171
striated muscle cell development	1.41171
circadian temperature homeostasis	1.41171
camera-type eye photoreceptor cell differentiation	1.41171
regulation of chromosome condensation	1.41171
positive regulation of prostaglandin secretion involved in immune response	1.41171
positive regulation of myeloid leukocyte cytokine production involved in immune response	1.41171
seminal vesicle epithelium development	1.41171
establishment of skin barrier	1.41171
mucus secretion	1.41171
leukocyte proliferation	1.41171
positive regulation of neutrophil mediated killing of gram-negative bacterium	1.41171
cellular response to iron(III) ion	1.41171
regulation of hair follicle cell proliferation	1.41171
cell differentiation involved in metanephros development	1.41171
interleukin-10 secretion	1.41171
chemokine secretion	1.41171
negative regulation of chemokine secretion	1.41171
positive regulation of renin secretion into blood stream	1.41171
negative regulation of bone trabecula formation	1.41171
negative regulation of bone mineralization involved in bone maturation	1.41171
negative regulation of hematopoietic progenitor cell differentiation	1.41171
positive regulation of neutrophil extravasation	1.41171
positive regulation of fibronectin-dependent thymocyte migration	1.41171
positive regulation of eosinophil migration	1.41171
negative regulation of endothelial cell chemotaxis to fibroblast growth factor	1.41171
negative regulation of motor neuron apoptotic process	1.41171
positive regulation of N-terminal peptidyl-lysine acetylation	1.41171
positive regulation of progesterone secretion	1.41171
negative regulation of vasculogenesis	1.41171
cell-cell signaling	1.41091
2-oxoglutarate metabolic process	1.38632
regulation of heart rate by cardiac conduction	1.38632
positive regulation of ERK1 and ERK2 cascade	1.38579
organ morphogenesis	1.36884
positive regulation of cytokinesis	1.33473
antigen processing and presentation of exogenous peptide antigen via MHC class II	1.30331

## Sheet: Down Regulated GO-(-LgP)
go_name	(-LgP)
cell adhesion	20.7159
signal transduction	20.4533
blood coagulation	17.1551
cell surface receptor signaling pathway	14.503
G-protein coupled receptor signaling pathway	14.4539
angiogenesis	13.7586
negative regulation of cell proliferation	13.477
positive regulation of transcription from RNA polymerase II promoter	12.857
immune response	12.2291
innate immune response	11.6849
inflammatory response	11.2361
cellular defense response	10.4938
positive regulation of ERK1 and ERK2 cascade	10.292
extracellular matrix organization	9.07102
response to hypoxia	9.00617
homophilic cell adhesion	8.87866
nervous system development	8.70905
defense response to virus	8.6757
platelet activation	8.52177
negative regulation of growth	8.51956
cellular response to zinc ion	8.51103
response to lipopolysaccharide	8.46777
protein homooligomerization	8.24345
elevation of cytosolic calcium ion concentration	8.10983
positive regulation of transcription, DNA-dependent	7.76793
positive regulation of endothelial cell proliferation	7.76223
activation of MAPK activity	7.69658
axon guidance	7.696
cellular response to transforming growth factor beta stimulus	7.52559
cell-cell signaling	7.19068
regulation of immune response	7.10162
small molecule metabolic process	7.07646
vasculogenesis	6.83865
proteolysis	6.7217
platelet degranulation	6.62748
cytokine-mediated signaling pathway	6.60528
ureteric bud development	6.59737
sprouting angiogenesis	6.57963
negative regulation of apoptotic process	6.26414
BMP signaling pathway	6.08969
positive regulation of cell proliferation	6.07091
aging	5.89861
cellular response to hormone stimulus	5.82416
phospholipase C-activating G-protein coupled receptor signaling pathway	5.8149
positive regulation of MAPK cascade	5.7457
type I interferon-mediated signaling pathway	5.68079
calcium-dependent cell-cell adhesion	5.57239
cell differentiation	5.55497
adenylate cyclase-modulating G-protein coupled receptor signaling pathway	5.5292
cellular response to vascular endothelial growth factor stimulus	5.47903
cellular response to lipopolysaccharide	5.43268
negative regulation of cell migration	5.25774
brown fat cell differentiation	5.23424
cellular response to mechanical stimulus	5.2089
positive regulation of endothelial cell migration	5.13047
lymphangiogenesis	5.09962
protein localization to plasma membrane	5.03064
positive regulation of inflammatory response	5.0296
response to estradiol stimulus	4.95411
positive regulation of phosphatidylinositol 3-kinase cascade	4.9541
palate development	4.83416
negative regulation of transcription from RNA polymerase II promoter	4.83172
cell proliferation	4.83125
regulation of small GTPase mediated signal transduction	4.75652
neuron migration	4.71882
positive regulation of natural killer cell mediated cytotoxicity	4.71101
positive regulation of smooth muscle contraction	4.71101
multicellular organismal development	4.6881
heart development	4.68784
defense response to bacterium	4.67693
positive regulation of peptidyl-tyrosine phosphorylation	4.6075
positive regulation of peptidyl-serine phosphorylation	4.60402
regulation of cell growth	4.55339
induction of positive chemotaxis	4.54197
positive regulation of transcription from RNA polymerase II promoter involved in smooth muscle cell differentiation	4.52696
neutrophil chemotaxis	4.50091
leukocyte migration	4.47487
organ morphogenesis	4.4544
macrophage activation	4.41975
positive regulation of NF-kappaB transcription factor activity	4.39733
regulation of vasoconstriction	4.3863
receptor internalization	4.24408
positive regulation of osteoblast differentiation	4.23466
in utero embryonic development	4.22124
regulation of G-protein coupled receptor protein signaling pathway	4.20041
cell-matrix adhesion	4.19987
positive regulation of sequence-specific DNA binding transcription factor activity	4.19987
response to virus	4.17506
muscle contraction	4.1576
kidney development	4.15267
xenobiotic metabolic process	4.13243
circadian rhythm	4.1306
leukotriene metabolic process	4.1078
protein localization to cell surface	4.1078
defense response to Gram-negative bacterium	4.1078
negative regulation of cell growth	4.10421
regulation of blood pressure	4.06714
positive regulation of nitric oxide biosynthetic process	4.06095
transport	4.03818
Rho protein signal transduction	3.99663
sensory perception of pain	3.99663
bone mineralization	3.97475
positive regulation of bone mineralization	3.97475
negative regulation of cysteine-type endopeptidase activity involved in apoptotic process	3.96099
synaptic transmission	3.95712
lacrimal gland development	3.93129
caveola assembly	3.93129
N-methyl-D-aspartate receptor clustering	3.93129
calcium ion transport	3.88461
response to drug	3.87691
positive regulation of apoptotic process	3.82443
phagocytosis	3.81186
regulation of heart contraction	3.81186
positive regulation of angiogenesis	3.8006
ethanol oxidation	3.76669
cell recognition	3.76669
negative regulation of vascular permeability	3.76669
cytoskeleton organization	3.74247
patterning of blood vessels	3.73475
positive regulation of protein phosphorylation	3.71902
intracellular signal transduction	3.68255
triglyceride metabolic process	3.66029
lung alveolus development	3.66029
defense response to Gram-positive bacterium	3.66029
cell growth	3.63394
blood vessel remodeling	3.58832
negative regulation of smooth muscle contraction	3.53973
positive regulation of fatty acid oxidation	3.53973
response to wounding	3.52431
cytokine production	3.45447
positive chemotaxis	3.45447
endoderm formation	3.44445
complement activation, alternative pathway	3.44445
negative regulation of cAMP biosynthetic process	3.44445
positive regulation of urine volume	3.44445
transmembrane transport	3.41434
chemotaxis	3.40984
negative regulation of protein binding	3.36458
positive regulation of cell differentiation	3.36458
vascular endothelial growth factor receptor signaling pathway	3.36458
adult locomotory behavior	3.32252
cell migration involved in sprouting angiogenesis	3.30509
positive regulation of macrophage derived foam cell differentiation	3.30509
T cell differentiation	3.27885
energy reserve metabolic process	3.27485
positive regulation of smooth muscle cell proliferation	3.261
plasma membrane repair	3.24508
cGMP-mediated signaling	3.24508
negative regulation of stress fiber assembly	3.24508
vocalization behavior	3.24508
negative regulation of neuron death	3.24508
negative regulation of DNA biosynthetic process	3.24508
lung development	3.23893
hemopoiesis	3.22325
response to mechanical stimulus	3.20125
cellular response to growth factor stimulus	3.20125
adult heart development	3.17716
heart trabecula formation	3.17716
negative regulation of canonical Wnt receptor signaling pathway	3.16164
skeletal system morphogenesis	3.11851
skeletal system development	3.08416
positive regulation of cell-matrix adhesion	3.05898
positive regulation of receptor internalization	3.05898
positive regulation of chondrocyte differentiation	3.05898
vasoconstriction	3.05898
superoxide anion generation	3.05898
regulation of heart rate by cardiac conduction	3.05898
regulation of cell shape	3.01532
blood vessel maturation	3.00841
diet induced thermogenesis	3.00841
icosanoid metabolic process	3.00841
peptide cross-linking via chondroitin 4-sulfate glycosaminoglycan	3.00841
negative regulation of epithelial cell differentiation	3.00841
epithelial cell proliferation involved in salivary gland morphogenesis	3.00841
stem cell proliferation	3.00841
regulation of cardiac muscle cell contraction	3.00841
regulation of atrial cardiac muscle cell action potential	3.00841
positive regulation of gene expression	2.97474
fibroblast growth factor receptor signaling pathway	2.97334
interferon-gamma-mediated signaling pathway	2.95735
calcium ion homeostasis	2.94923
cell-cell adhesion	2.94354
response to retinoic acid	2.92607
response to glucocorticoid stimulus	2.91597
epithelial to mesenchymal transition	2.90177
chondrocyte differentiation	2.90177
negative regulation of cell adhesion	2.90177
respiratory gaseous exchange	2.90177
cell fate commitment	2.87525
potassium ion transport	2.87506
muscle organ development	2.87506
blood coagulation, intrinsic pathway	2.84684
positive regulation of sodium ion transport	2.84684
positive regulation of protein kinase B signaling cascade	2.83547
nitric oxide production involved in inflammatory response	2.81679
negative regulation of G2/M transition of mitotic cell cycle	2.81679
actin filament-based process	2.81679
T-tubule organization	2.81679
cellular response to erythropoietin	2.81679
low-density lipoprotein particle mediated signaling	2.81679
fibroblast growth factor receptor signaling pathway involved in mammary gland specification	2.81679
mammary gland bud formation	2.81679
branch elongation involved in salivary gland morphogenesis	2.81679
mesenchymal cell differentiation involved in lung development	2.81679
mesonephric duct morphogenesis	2.81679
guanylate kinase-associated protein clustering	2.81679
regulation of calcium ion transmembrane transporter activity	2.81679
small GTPase mediated signal transduction	2.81339
morphogenesis of a branching structure	2.81065
cellular response to interferon-alpha	2.81065
branching involved in labyrinthine layer morphogenesis	2.81065
positive regulation of cell migration	2.77986
arachidonic acid metabolic process	2.77735
social behavior	2.77062
defense response to fungus	2.75092
negative regulation of protein phosphorylation	2.70854
metabolic process	2.70854
positive regulation of cAMP biosynthetic process	2.70854
hydrogen peroxide catabolic process	2.66075
positive regulation of receptor recycling	2.64092
positive regulation of positive chemotaxis	2.64092
regulation of ventricular cardiac muscle cell membrane repolarization	2.64092
negative regulation of endothelial cell apoptotic process	2.64092
regulation of sodium ion transmembrane transporter activity	2.64092
response to estrogen stimulus	2.63906
positive regulation of epithelial cell proliferation	2.59507
transforming growth factor beta receptor signaling pathway	2.59087
protein kinase C-activating G-protein coupled receptor signaling pathway	2.59062
hippocampus development	2.59062
mammary gland development	2.57572
regulation of cell differentiation	2.57572
positive regulation of vasoconstriction	2.57572
brain development	2.57173
peptidyl-tyrosine phosphorylation	2.55206
sodium ion transport	2.54063
cellular response to drug	2.53455
lipoprotein metabolic process	2.53455
cellular response to insulin stimulus	2.51
positive regulation of transforming growth factor beta receptor signaling pathway	2.4953
cell-substrate adhesion	2.49237
negative regulation of Rho protein signal transduction	2.49237
respiratory burst	2.49237
pericardium development	2.49237
response to cAMP	2.48026
female pregnancy	2.47296
activation of phospholipase C activity	2.46884
cholesterol homeostasis	2.46884
blood vessel development	2.42765
neuromuscular process controlling balance	2.42765
embryonic pattern specification	2.41906
negative regulation of interferon-gamma production	2.41906
chemokine-mediated signaling pathway	2.41906
cellular response to organic substance	2.41906
post-embryonic development	2.40745
negative regulation of protein kinase activity	2.38913
odontogenesis of dentin-containing tooth	2.38913
G-protein coupled receptor signaling pathway, coupled to cyclic nucleotide second messenger	2.37663
response to peptide hormone stimulus	2.37663
protein oligomerization	2.37663
transcription initiation from RNA polymerase II promoter	2.37272
regulation of smooth muscle contraction	2.36041
forelimb morphogenesis	2.36041
mRNA transcription from RNA polymerase II promoter	2.36041
negative regulation of nitric oxide biosynthetic process	2.36041
regulation of cardiac muscle contraction	2.36041
positive regulation of cartilage development	2.36041
positive regulation of actin cytoskeleton reorganization	2.36041
regulation of N-methyl-D-aspartate selective glutamate receptor activity	2.36041
positive regulation of excitatory postsynaptic membrane potential	2.36041
Wnt receptor signaling pathway	2.35836
epidermal growth factor receptor signaling pathway	2.35366
synapse organization	2.3466
MAPK import into nucleus	2.34535
regulation of endothelial cell proliferation	2.34535
norepinephrine-epinephrine vasoconstriction involved in regulation of systemic arterial blood pressure	2.34535
positive regulation of heart rate by epinephrine-norepinephrine	2.34535
vasodilation by norepinephrine-epinephrine involved in regulation of systemic arterial blood pressure	2.34535
negative regulation of T-helper 1 type immune response	2.34535
negative regulation of Wnt receptor signaling pathway involved in heart development	2.34535
phospholipase C-activating G-protein coupled acetylcholine receptor signaling pathway	2.34535
chemorepulsion involved in embryonic olfactory bulb interneuron precursor migration	2.34535
nitric oxide transport	2.34535
heat generation	2.34535
negative regulation of actin filament bundle assembly	2.34535
dorsal/ventral axon guidance	2.34535
regulation of osteoblast proliferation	2.34535
Roundabout signaling pathway	2.34535
epithelial fluid transport	2.34535
vitamin E metabolic process	2.34535
positive regulation of cell fate specification	2.34535
multicellular organismal metabolic process	2.34535
negative regulation of endothelial cell differentiation	2.34535
Tie signaling pathway	2.34535
positive regulation of small GTPase mediated signal transduction	2.34535
negative regulation of serotonin uptake	2.34535
vestibular reflex	2.34535
corticotropin hormone secreting cell differentiation	2.34535
negative regulation of cell proliferation involved in contact inhibition	2.34535
prostate epithelial cord elongation	2.34535
apoptotic process involved in luteolysis	2.34535
protein localization to juxtaparanode region of axon	2.34535
cellular response to cGMP	2.34535
glomerular endothelium development	2.34535
mesenchymal cell proliferation involved in ureteric bud development	2.34535
SA node cell to atrial cardiac muscle cell communication	2.34535
pilomotor reflex	2.34535
positive regulation of T-helper 2 cell cytokine production	2.34535
regulation of grooming behavior	2.34535
positive regulation of alpha-amino-3-hydroxy-5-methyl-4-isoxazole propionate selective glutamate receptor activity	2.34535
adenylate cyclase-activating G-protein coupled receptor signaling pathway	2.32712
organ regeneration	2.32712
memory	2.27903
cellular response to stress	2.27903
negative regulation of endothelial cell proliferation	2.2776
cellular response to starvation	2.2776
response to progesterone stimulus	2.2776
positive regulation of phosphatidylinositol 3-kinase activity	2.2776
regulation of calcium ion transport	2.2776
mesonephros development	2.24181
killing of cells of other organism	2.24181
regulation of GTPase activity	2.24181
white fat cell differentiation	2.24181
cardiac muscle tissue morphogenesis	2.24181
branching involved in ureteric bud morphogenesis	2.23231
positive regulation of pathway-restricted SMAD protein phosphorylation	2.21176
response to amino acid stimulus	2.21176
response to axon injury	2.21176
release of sequestered calcium ion into cytosol	2.21176
transmembrane receptor protein tyrosine kinase signaling pathway	2.20366
wound healing	2.20366
leukocyte cell-cell adhesion	2.14883
negative regulation of epithelial cell proliferation	2.14268
negative regulation of gene expression	2.13446
positive regulation of calcium ion transport into cytosol	2.13419
negative regulation of blood coagulation	2.13419
actomyosin structure organization	2.13419
response to vitamin A	2.13419
elevation of cytosolic calcium ion concentration involved in phospholipase C-activating G-protein coupled signaling pathway	2.13419
pathway-restricted SMAD protein phosphorylation	2.13419
positive regulation of cell division	2.09965
response to amphetamine	2.08859
positive regulation of fat cell differentiation	2.08859
positive regulation of cell cycle	2.08859
negative regulation of T cell mediated cytotoxicity	2.04999
protein localization to paranode region of axon	2.04999
negative regulation of fibroblast migration	2.04999
vein smooth muscle contraction	2.04999
negative regulation of cellular protein metabolic process	2.04999
heterotypic cell-cell adhesion	2.04999
endothelial cell chemotaxis	2.04999
creatinine metabolic process	2.04999
paraxial mesodermal cell fate commitment	2.04999
embryonic morphogenesis	2.04999
response to cortisol stimulus	2.04999
thyroid-stimulating hormone-secreting cell differentiation	2.04999
positive regulation of penile erection	2.04999
positive regulation of inositol phosphate biosynthetic process	2.04999
venous blood vessel development	2.04999
endodermal digestive tract morphogenesis	2.04999
negative regulation of chemokine-mediated signaling pathway	2.04999
regulation of removal of superoxide radicals	2.04999
positive regulation of cation channel activity	2.04999
prostaglandin biosynthetic process	2.03578
cAMP catabolic process	2.03578
response to light stimulus	2.03578
negative regulation of endothelial cell migration	2.03578
spinal cord association neuron differentiation	2.03578
protein localization to organelle	2.03578
positive regulation of histone acetylation	2.03578
lipoprotein transport	2.03578
keratinocyte proliferation	2.03578
definitive hemopoiesis	2.03578
cellular response to cadmium ion	2.03578
response to toxic substance	2.03544
response to interleukin-1	2.03083
regulation of cell cycle	2.00364
insulin receptor signaling pathway	1.97979
positive regulation of cell-substrate adhesion	1.97538
bicarbonate transport	1.97538
cellular response to organic cyclic compound	1.97538
ossification	1.9724
hematopoietic progenitor cell differentiation	1.94519
monocyte chemotaxis	1.94519
myoblast fusion	1.94519
regulation of smoothened signaling pathway	1.94519
regulation of exocytosis	1.94519
organ growth	1.94519
visual perception	1.93776
response to cold	1.92207
positive regulation of interferon-gamma production	1.92207
negative regulation of viral genome replication	1.92207
B cell receptor signaling pathway	1.92207
protein homotetramerization	1.90041
cellular response to retinoic acid	1.90041
positive regulation of canonical Wnt receptor signaling pathway	1.90041
axonogenesis	1.88195
metanephros development	1.87076
growth	1.87076
negative regulation of inflammatory response	1.86343
temperature homeostasis	1.86133
positive regulation of epithelial cell migration	1.86133
positive regulation of vascular endothelial growth factor receptor signaling pathway	1.86133
positive regulation of viral genome replication	1.86133
response to electrical stimulus	1.86133
positive regulation of synaptic transmission, glutamatergic	1.86133
positive regulation of protein tyrosine kinase activity	1.86133
cellular response to BMP stimulus	1.86133
positive regulation of neutrophil chemotaxis	1.86133
glucose homeostasis	1.85283
phospholipid metabolic process	1.84606
lipid metabolic process	1.83572
blood vessel endothelial cell proliferation involved in sprouting angiogenesis	1.8338
neutrophil mediated immunity	1.8338
atrial septum development	1.8338
positive regulation of platelet activation	1.8338
negative regulation of cardiac muscle hypertrophy	1.8338
positive regulation of protein kinase A signaling cascade	1.8338
cardiocyte differentiation	1.8338
negative regulation of translation involved in gene silencing by miRNA	1.8338
endothelial cell activation	1.8338
positive regulation of odontogenesis	1.8338
fear response	1.8338
regulation of ion transport	1.8338
positive regulation of ion transport	1.8338
synaptic vesicle transport	1.8338
reproductive structure development	1.8338
venous blood vessel morphogenesis	1.8338
negative regulation of hydrolase activity	1.8338
positive regulation of keratinocyte migration	1.8338
positive regulation of cardiac muscle contraction	1.8338
regulation of branching involved in salivary gland morphogenesis by mesenchymal-epithelial signaling	1.8338
lymphatic endothelial cell differentiation	1.8338
cellular response to hyperoxia	1.8338
cellular response to heparin	1.8338
metanephric mesenchymal cell differentiation	1.8338
caveolin-mediated endocytosis	1.8338
membrane depolarization involved in regulation of cardiac muscle cell action potential	1.8338
postsynaptic density protein 95 clustering	1.8338
receptor localization to synapse	1.8338
positive regulation of Wnt receptor signaling pathway, planar cell polarity pathway	1.8338
negative regulation of leukocyte apoptotic process	1.8338
negative regulation of angiogenesis	1.82732
negative regulation of BMP signaling pathway	1.82133
positive regulation of interleukin-6 production	1.82133
regulation of insulin secretion	1.79607
positive regulation of blood vessel endothelial cell migration	1.78331
establishment of protein localization	1.78331
response to pain	1.78331
protein targeting to plasma membrane	1.78331
interaction with host	1.77365
activation of cysteine-type endopeptidase activity involved in apoptotic process	1.76839
lipid catabolic process	1.74117
cellular response to hypoxia	1.74117
positive regulation of B cell proliferation	1.72761
regulation of inflammatory response	1.72761
cardiac muscle contraction	1.72761
negative regulation of transcription, DNA-dependent	1.71918
signal transduction involved in regulation of gene expression	1.71043
actin filament polymerization	1.71043
complement activation	1.68312
epithelial cell differentiation	1.68312
glycosaminoglycan metabolic process	1.66673
complement activation, lectin pathway	1.66336
leukocyte migration involved in inflammatory response	1.66336
positive regulation of natural killer cell mediated cytotoxicity directed against tumor cell target	1.66336
positive regulation of phospholipase activity	1.66336
positive regulation of phospholipase C activity	1.66336
paranodal junction assembly	1.66336
negative regulation of protein import into nucleus	1.66336
catecholamine biosynthetic process	1.66336
elastic fiber assembly	1.66336
positive regulation of skeletal muscle tissue development	1.66336
stem cell development	1.66336
progesterone receptor signaling pathway	1.66336
regulation of smooth muscle cell differentiation	1.66336
positive regulation of macrophage cytokine production	1.66336
regulation of cardiac muscle cell action potential involved in contraction	1.66336
positive regulation of neural precursor cell proliferation	1.66336
protein destabilization	1.64209
cellular response to fibroblast growth factor stimulus	1.64209
embryonic digestive tract morphogenesis	1.64209
positive regulation of DNA replication	1.59845
apoptotic process	1.58244
regulation of pH	1.57779
cytolysis	1.57779
hyaluronan metabolic process	1.57779
response to corticosterone stimulus	1.57779
cardiac muscle cell differentiation	1.57779
positive regulation of cardiac muscle cell proliferation	1.57779
cell chemotaxis	1.57779
termination of G-protein coupled receptor signaling pathway	1.5581
response to hydrogen peroxide	1.5581
cell maturation	1.5581
phagosome maturation	1.5581
positive regulation of I-kappaB kinase/NF-kappaB cascade	1.53648
positive regulation of dendritic cell antigen processing and presentation	1.52288
positive regulation of humoral immune response mediated by circulating immunoglobulin	1.52288
positive regulation of systemic arterial blood pressure	1.52288
amine metabolic process	1.52288
negative regulation of transposition	1.52288
positive regulation of cholesterol storage	1.52288
response to muscle activity	1.52288
response to peptidoglycan	1.52288
collagen metabolic process	1.52288
homotypic cell-cell adhesion	1.52288
response to prostaglandin E stimulus	1.52288
regulation of locomotion	1.52288
regulation of fibroblast growth factor receptor signaling pathway	1.52288
regulation of macrophage activation	1.52288
positive regulation of interleukin-12 biosynthetic process	1.52288
positive regulation of interferon-beta biosynthetic process	1.52288
positive regulation of gamma-delta T cell differentiation	1.52288
epidermis morphogenesis	1.52288
mesenchymal cell differentiation	1.52288
negative regulation of nitric-oxide synthase activity	1.52288
reduction of cytosolic calcium ion concentration	1.52288
mammary gland involution	1.52288
positive regulation of nuclear-transcribed mRNA poly(A) tail shortening	1.52288
regulation of ventricular cardiac muscle cell membrane depolarization	1.52288
prostate epithelial cord arborization involved in prostate glandular acinus morphogenesis	1.52288
regulation of branching involved in prostate gland morphogenesis	1.52288
artery development	1.52288
retina vasculature development in camera-type eye	1.52288
neuron death	1.52288
cellular response to lipoteichoic acid	1.52288
cellular response to prostaglandin E stimulus	1.52288
negative regulation of cell migration involved in sprouting angiogenesis	1.52288
positive regulation of cardiac muscle cell differentiation	1.52288
biological_process	1.51954
regulation of proteolysis	1.51899
negative regulation of adenylate cyclase activity	1.51712
osteoclast differentiation	1.51712
cell-cell junction organization	1.50729
anterior/posterior pattern specification	1.49157
negative regulation of transforming growth factor beta receptor signaling pathway	1.47884
sensory perception of sound	1.46197
ion transmembrane transport	1.46197
regulation of heart rate	1.45973
negative regulation of smoothened signaling pathway	1.45973
membrane depolarization	1.45973
negative regulation of endopeptidase activity	1.45096
synapse assembly	1.44422
calcium-mediated signaling	1.44422
neuropeptide signaling pathway	1.42384
defense response	1.42362
middle ear morphogenesis	1.40529
regulation of angiogenesis	1.40529
ovulation from ovarian follicle	1.40357
lymph vessel development	1.40357
atrioventricular valve morphogenesis	1.40357
arginine catabolic process	1.40357
SMAD protein import into nucleus	1.40357
response to selenium ion	1.40357
otic vesicle formation	1.40357
interferon-gamma production	1.40357
glomerulus development	1.40357
wound healing, spreading of epidermal cells	1.40357
maternal behavior	1.40357
intermediate filament cytoskeleton organization	1.40357
positive regulation of interleukin-8 biosynthetic process	1.40357
endothelial cell differentiation	1.40357
hydrogen peroxide biosynthetic process	1.40357
regulation of epithelial cell proliferation	1.40357
negative regulation of focal adhesion assembly	1.40357
growth hormone receptor signaling pathway	1.40357
labyrinthine layer development	1.40357
interleukin-6-mediated signaling pathway	1.40357
positive regulation of protein kinase C signaling cascade	1.40357
presynaptic membrane assembly	1.40357
positive regulation of stem cell proliferation	1.40357
positive regulation of neuron differentiation	1.3968
blood circulation	1.37368
locomotory behavior	1.3705
T cell costimulation	1.3705
negative regulation of neuron apoptotic process	1.35901
positive regulation of Wnt receptor signaling pathway	1.35356
JAK-STAT cascade involved in growth hormone signaling pathway	1.35356
cellular calcium ion homeostasis	1.34469
regulation of Rho protein signal transduction	1.34469
protein stabilization	1.34469
positive regulation of T cell proliferation	1.33988
embryonic digit morphogenesis	1.33988
protein autophosphorylation	1.32135
cellular component movement	1.3173
inactivation of MAPK activity	1.3043
negative regulation of T cell proliferation	1.3043
negative regulation of catalytic activity	1.3043
platelet-derived growth factor receptor signaling pathway	1.3043
