# Supplementary material for: A novel lncRNA, LUADT1, promotes lung adenocarcinoma proliferation via the epigenetic suppression of p27
Source: Cell Death Dis. 2015 Aug 20;6(8):e1858–. doi: 10.1038/cddis.2015.203 (PMC4558496; doi:10.1038/cddis.2015.203)
Supplement: Supplementary Figure S8 [file cddis2015203x8.xls]

## Sheet: Up regulated pathway—(-LgP)
path_name	(-LgP)
Metabolic pathways	8.57291
ECM-receptor interaction	7.26768
Protein digestion and absorption	6.09497
Mucin type O-Glycan biosynthesis	5.71785
Focal adhesion	4.60485
PI3K-Akt signaling pathway	3.78998
Purine metabolism	2.91247
Amino sugar and nucleotide sugar metabolism	2.28262
Malaria	2.28262
Salivary secretion	2.12696
Vibrio cholerae infection	2.12516
Glycosphingolipid biosynthesis - lacto and neolacto series	2.09927
Starch and sucrose metabolism	2.06677
Galactose metabolism	1.91815
p53 signaling pathway	1.76037
Epithelial cell signaling in Helicobacter pylori infection	1.76037
Biosynthesis of amino acids	1.71544
Cholinergic synapse	1.7009
Fructose and mannose metabolism	1.69158
Riboflavin metabolism	1.56508
Transcriptional misregulation in cancer	1.47021
ABC transporters	1.44797
Glycosaminoglycan biosynthesis - keratan sulfate	1.44154
Axon guidance	1.43544
Carbohydrate digestion and absorption	1.42109
Progesterone-mediated oocyte maturation	1.40297
Sphingolipid metabolism	1.39488
2-Oxocarboxylic acid metabolism	1.33473

## Sheet: Down regulated pathway (-LgP)
path_name	(-LgP)
PI3K-Akt signaling pathway	10.9097
Proteoglycans in cancer	10.7778
Malaria	10.5184
Neuroactive ligand-receptor interaction	10.4533
Salivary secretion	8.01185
Cell adhesion molecules (CAMs)	7.71991
Natural killer cell mediated cytotoxicity	7.15213
Mineral absorption	6.72024
Cytokine-cytokine receptor interaction	6.455
Complement and coagulation cascades	6.4133
Vascular smooth muscle contraction	6.37665
Axon guidance	5.89938
Osteoclast differentiation	5.73809
Calcium signaling pathway	5.53488
Tyrosine metabolism	5.5292
Focal adhesion	5.52445
Chemokine signaling pathway	5.25767
Pathways in cancer	5.01551
Circadian entrainment	4.89171
African trypanosomiasis	4.84174
Antigen processing and presentation	4.733
Arachidonic acid metabolism	4.6075
Leukocyte transendothelial migration	4.06936
Long-term depression	4.06714
Graft-versus-host disease	3.99663
TGF-beta signaling pathway	3.92758
Endocrine and other factor-regulated calcium reabsorption	3.74888
Endocytosis	3.65915
Amphetamine addiction	3.5746
Cholinergic synapse	3.50566
Serotonergic synapse	3.47336
Morphine addiction	3.45114
Fc gamma R-mediated phagocytosis	3.41494
Regulation of actin cytoskeleton	3.41459
Pancreatic secretion	3.34397
Metabolic pathways	3.18204
Transcriptional misregulation in cancer	3.01884
HIF-1 signaling pathway	3.01532
Dopaminergic synapse	2.97474
Phagosome	2.92566
ECM-receptor interaction	2.90905
Insulin secretion	2.90905
Hematopoietic cell lineage	2.87506
Gap junction	2.84156
Long-term potentiation	2.72007
Prion diseases	2.59062
Staphylococcus aureus infection	2.38913
Jak-STAT signaling pathway	2.33748
Tight junction	2.27573
ABC transporters	2.18688
Protein digestion and absorption	2.16487
MAPK signaling pathway	2.1004
Wnt signaling pathway	2.08087
Retinol metabolism	2.06784
Glutamatergic synapse	2.04003
PPAR signaling pathway	1.9724
Adipocytokine signaling pathway	1.9724
Melanoma	1.9724
Bile secretion	1.94172
Cocaine addiction	1.93829
Drug metabolism - cytochrome P450	1.88195
Pertussis	1.85283
Melanogenesis	1.82608
Bacterial invasion of epithelial cells	1.79607
Amyotrophic lateral sclerosis (ALS)	1.79204
Retrograde endocannabinoid signaling	1.77907
Phosphatidylinositol signaling system	1.68805
Hypertrophic cardiomyopathy (HCM)	1.58677
Tryptophan metabolism	1.51899
ErbB signaling pathway	1.51483
Fat digestion and absorption	1.48105
Hepatitis B	1.45049
Dilated cardiomyopathy	1.44609
Proximal tubule bicarbonate reclamation	1.40529
Rheumatoid arthritis	1.38031
Fatty acid degradation	1.37368
Carbohydrate digestion and absorption	1.33988
Hippo signaling pathway	1.32135
